# Supplementary material for: Exercise mode and attentional networks in older adults: a cross-sectional study
Source: PeerJ. 2020 Jan 7;8:e8364. doi: 10.7717/peerj.8364 (PMC6953334; doi:10.7717/peerj.8364)
Supplement: Supplemental Information 1 [file peerj-08-8364-s001.xlsx]

## Sheet: Participant
No.	age	education	MMSE	IPAQ	height(cm)	weight	height(m)	BMI	group(1 sedentary，2closed，3 open)
301	63	9	29	9492	162	61	1.62	23.2434	2
303	72	12	29	3066	159	65	1.59	25.711	2
304	67	12	29	9093	158	72	1.58	28.8415	2
305	61	12	23	4746	158	60	1.58	24.0346	1
306	66	15	28	3759	150	52	1.5	23.1111	1
307	60	12	28	2779	166	70	1.66	25.4028	1
308	62	9	26	3306	148	53	1.48	24.1965	1
309	65	12	29	6573	169	50	1.69	17.5064	2
310	69	9	30	8253	162	53	1.62	20.1951	2
311	82	5	28	577.5	168	61	1.68	21.6128	1
313	60	12	26	2628	150	67	1.5	29.7778	1
314	65	9	29	3817	163	62	1.63	23.3355	1
315	59	12	29	1408.5	158	59	1.58	23.634	1
316	62	16	30	10290	165	65	1.65	23.8751	1
317	60	12	30	5026	160	62	1.6	24.2188	1
318	67	9	26	2226	162	71	1.62	27.0538	2
319	61	9	29	10158	162	60	1.62	22.8624	2
320	78	12	29	5684	150	57	1.5	25.3333	2
321	61	15	26	4266.5	155	55	1.55	22.8928	2
322	62	9	30	10773	160	58	1.6	22.6562	2
323	79	16	27	693	170	65	1.7	22.4913	1
324	65	12	28	5268	171	89	1.71	30.4367	3
325	58	12	28	6426	163	62	1.63	23.3355	1
326	57	9	27	4746	154	49	1.54	20.6612	1
327	77	16	28	6692	165	67	1.65	24.6097	1
328	73	16	27	9786	160	55	1.6	21.4844	3
329	60	12	29	6972	169	59	1.69	20.6575	2
330	58	9	24	17850	156	54	1.56	22.1893	2
331	58	12	29	8029	155	54	1.55	22.4766	1
332	66	15	30	3612	171	70	1.71	23.939	2
333	61	9	30	693	171	55	1.71	18.8092	1
334	69	9	27	3906	162	62	1.62	23.6244	1
335	69	12	27	8358	174	70	1.74	23.1206	2
336	58	12	26	4452	161	65	1.61	25.0762	1
337	60	12	30	4746	162	78	1.62	29.7211	1
338	77	15	29	4868	151	69	1.51	30.2618	3
339	81	12	25	1087.5	170	75	1.7	25.9516	2
340	60	12	26	2373	160	60	1.6	23.4375	1
341	56	9	22	15330	154	55	1.54	23.1911	2
342	58	9	28	2632	160	68	1.6	26.5625	2
343	75	12	27	4158	158	70	1.58	28.0404	2
344	58	12	28	3066	160	64	1.6	25	1
345	70	12	28	2719.5	149	61	1.49	27.4762	2
346	80	0	28	3626	163	60	1.63	22.5827	2
347	77	12	28	6078	158	106	1.58	42.4611	3
348	73	12	27	2506	176	67	1.76	21.6296	1
349	77	12	29	3870	154	70	1.54	29.5159	1
351	65	9	28	7812	158	70	1.58	28.0404	2
352	76	9	28	2226	165	70	1.65	25.7117	1
353	64	12	28	2373	163	60	1.63	22.5827	1
354	67	12	30	7017	160	65	1.6	25.3906	2
355	65	15	29	17262	164	50	1.64	18.5901	1
356	53	12	30	6972	164	56	1.64	20.8209	2
358	71	12	30	7413	172	60	1.72	20.2812	2
359	59	12	29	1965	162	50	1.62	19.052	1
360	64	9	30	10185	160	66	1.6	25.7812	2
361	69	12	30	10038	159	60	1.59	23.7332	2
362	64	9	28	5238	158	63	1.58	25.2363	3
363	64	9	30	8400	157	56	1.57	22.719	3
364	79	5	23	6132	157	65	1.57	26.3702	1
365	69	16	29	6276	162	60	1.62	22.8624	3
366	75	5	27	5159	153	52	1.53	22.2137	1
367	60	9	30	5586	170	80	1.7	27.6817	3
368	62	9	27	4746	160	50	1.6	19.5312	2
369	58	9	28	4732	163	57	1.63	21.4536	2
370	72	15	30	1666	172	80	1.72	27.0416	1
371	64	12	26	8106	158	62	1.58	24.8358	1
372	72	12	29	2982	162	60	1.62	22.8624	3
373	62	12	30	12852	163	55	1.63	20.7008	2
375	65	9	29	14490	174	75	1.74	24.7721	3
376	62	12	30	12306	162	61	1.62	23.2434	3
377	65	15	28	3213	165	65	1.65	23.8751	2
378	61	9	29	3032	163	65	1.63	24.4646	1
379	66	12	27	4473	161	60	1.61	23.1473	1
380	56	12	29	3192	161	73	1.61	28.1625	2
381	80	16	29	2085	167	62	1.67	22.231	3
382	66	16	25	5026	162	56	1.62	21.3382	3
384	73	9	26	1386	154	70	1.54	29.5159	1
385	79	5	30	11466	157	53	1.57	21.5019	2
386	75	16	30	8946	150	58	1.5	25.7778	3
387	65	9	26	9346	163	64	1.63	24.0882	2
388	53	12	29	5532	164	65	1.64	24.1672	2
389	66	9	26	1666	168	75	1.68	26.5731	1
390	58	12	28	1302	158	58	1.58	23.2335	1
391	66	9	28	7532	173	75	1.73	25.0593	3
392	69	12	28	3906	147	55	1.47	25.4524	3
401	68	6	29	5586	161	60	1.61	23.1473	3
402	74	16	30	8106	172	65	1.72	21.9713	3
403	60	12	30	16506	169	56	1.69	19.6072	3
404	83	9	27	3855	153	52	1.53	22.2137	3
405	63	9	29	10773	153	56	1.53	23.9224	3
406	64	9	29	2884	171	72	1.71	24.623	3
407	58	12	30	2391	167	65	1.67	23.3067	3
408	70	15	24	3999	165	65	1.65	23.8751	2
409	70	12	28	2493	178	73	1.78	23.04	3
412	62	12	27	7413	176	80	1.76	25.8264	3
413	62	12	29	7017	158	48	1.58	19.2277	3
414	61	15	25	8799	170	70	1.7	24.2215	3
415	71	16	29	8106	168	64	1.68	22.6757	1
416	67	9	27	3906	165	55	1.65	20.202	3
417	68	12	29	7119	153	50	1.53	21.3593	2
418	74	9	28	6573	178	84	1.78	26.5118	3
419	71	9	29	8106	168	62	1.68	21.9671	3
420	68	6	28	7119	164	70	1.64	26.0262	3
421	67	16	28	10479	168	55	1.68	19.487	3
422	54	9	29	8484	168	70	1.68	24.8016	3
423	63	16	25	6426	168	68	1.68	24.093	3
424	60	9	28	7812	158	68	1.58	27.2392	3
425	63	12	25	8092	156	55	1.56	22.6003	3
101	62	11	28	7653	163	63	1.63	23.7118	3
102	67	11	30	3373	166	64	1.66	23.2254	1
103	67	8	28	7361	161	66	1.61	25.462	3
105	61	11	30	3964	163	64	1.63	24.0882	2
106	61	12	29	9051	164	60	1.64	22.3081	2
107	63	11	28	7125	155	61	1.55	25.3902	2
108	60	11	29	3817	168	66	1.68	23.3844	2
109	66	9	26	7649	169	57	1.69	19.9573	2
110	73	13	29	8461	164	59	1.64	21.9363	1
111	62	13	26	2721	161	60	1.61	23.1473	2
113	64	11	29	5102	159	56	1.59	22.151	3
114	60	10	27	4090	156	57	1.56	23.4221	3
115	74	12	30	2009	154	60	1.54	25.2994	1
116	69	12	29	9212	174	71	1.74	23.4509	2
117	77	11	28	5258	161	55	1.61	21.2183	3
118	68	9	28	3998	160	57	1.6	22.2656	3
119	62	11	30	2746	173	64	1.73	21.3839	3
120	65	13	27	5603	154	60	1.54	25.2994	3
121	70	11	28	4210	160	57	1.6	22.2656	3
122	78	11	28	1985	169	70	1.69	24.5089	1
123	61	11	30	4233	167	71	1.67	25.4581	2
124	69	11	28	8603	157	52	1.57	21.0962	1
125	62	10	29	9880	165	61	1.65	22.4059	2
126	68	12	28	2692	172	65	1.72	21.9713	1
127	68	8	28	6210	156	64	1.56	26.2985	3
128	62	11	29	7503	167	60	1.67	21.5139	2
130	66	12	27	6710	161	60	1.61	23.1473	3
131	59	12	30	2394	169	69	1.69	24.1588	1
132	66	12	27	6577	166	63	1.66	22.8625	2
133	64	10	30	6228	164	61	1.64	22.68	3
134	64	12	29	3367	166	69	1.66	25.0399	1
135	65	11	30	7101	163	60	1.63	22.5827	2
136	71	9	29	8558	157	53	1.57	21.5019	1
137	77	12	29	4559	171	73	1.71	24.9649	1
138	63	10	28	5249	162	64	1.62	24.3865	1
139	65	9	27	9374	156	51	1.56	20.9566	3
140	64	12	28	2390	164	65	1.64	24.1672	2
141	70	5	28	6119	157	64	1.57	25.9645	2
143	64	10	27	7772	162	71	1.62	27.0538	2
144	68	13	27	4442	154	60	1.54	25.2994	2
145	59	11	27	9551	161	54	1.61	20.8325	2
146	63	12	28	5515	156	65	1.56	26.7094	1
147	65	12	29	7308	152	50	1.52	21.6413	3
148	75	6	28	5925	167	64	1.67	22.9481	1
149	65	7	28	6698	158	54	1.58	21.6311	2
150	78	15	29	5280	153	56	1.53	23.9224	3
151	61	12	27	4512	164	65	1.64	24.1672	2
152	63	10	28	6123	153	58	1.53	24.7768	2
153	65	14	29	13209	162	61	1.62	23.2434	3
155	71	11	27	3250	171	65	1.71	22.2291	1
156	68	12	31	10848	167	57	1.67	20.4382	2
157	79	9	27	4833	156	54	1.56	22.1893	3
158	66	11	29	4367	160	69	1.6	26.9531	3
159	65	11	29	5053	173	72	1.73	24.0569	3
160	66	12	29	5691	162	61	1.62	23.2434	1
161	61	10	30	2729	158	60	1.58	24.0346	1
162	64	13	27	10298	160	60	1.6	23.4375	1
163	63	9	28	12283	162	66	1.62	25.1486	3
164	67	11	28	3389	159	65	1.59	25.711	1
165	75	14	28	5296	157	66	1.57	26.7759	1
166	70	9	29	6579	161	62	1.61	23.9188	3
167	63	9	29	9088	157	63	1.57	25.5588	2
168	70	12	29	6107	156	55	1.56	22.6003	3
169	68	14	27	6530	162	62	1.62	23.6244	3
170	62	10	29	6170	173	82	1.73	27.3982	3
171	66	12	29	7866	168	58	1.68	20.5499	1
172	62	10	29	4968	165	59	1.65	21.6713	1
173	66	14	28	3741	169	65	1.69	22.7583	2
174	65	9	30	10433	171	72	1.71	24.623	3
176	69	13	29	3120	163	67	1.63	25.2174	2
177	69	12	28	6994	161	62	1.61	23.9188	3
178	66	14	29	6135	163	61	1.63	22.9591	2
179	68	12	29	6962	165	64	1.65	23.5078	3
180	70	11	29	6815	155	51	1.55	21.2279	3
181	63	13	26	5837	162	65	1.62	24.7676	3
182	66	7	29	6601	167	67	1.67	24.0238	3
183	69	11	28	5513	171	72	1.71	24.623	2
184	68	13	28	7080	162	62	1.62	23.6244	1
185	62	11	29	5820	160	64	1.6	25	2
186	66	13	29	4391	156	64	1.56	26.2985	1
187	68	11	29	8335	157	58	1.57	23.5304	3
188	77	11	27	5275	161	66	1.61	25.462	2
189	66	9	27	1822	158	62	1.58	24.8358	1
190	56	12	30	5120	166	66	1.66	23.9512	2
191	59	14	29	2460	160	60	1.6	23.4375	1
192	68	9	29	7391	175	78	1.75	25.4694	3
193	69	12	28	5365	157	67	1.57	27.1816	2
194	72	13	29	3736	160	64	1.6	25	3
196	59	12	27	3468	158	58	1.58	23.2335	1
198	65	13	27	2480	161	72	1.61	27.7767	1
199	72	16	28	6241	164	57	1.64	21.1927	3
200	74	5	28	3896	164	67	1.64	24.9108	2
201	68	8	28	3376	162	64	1.62	24.3865	1
202	67	12	28	3273	167	67	1.67	24.0238	2
203	66	15	30	6429	165	62	1.65	22.7732	3
204	59	11	27	7845	155	63	1.55	26.2227	2
205	72	11	27	8571	152	57	1.52	24.6711	2
206	58	12	28	2344	159	56	1.59	22.151	1
207	61	9	29	8216	161	68	1.61	26.2336	3
208	62	10	25	4302	155	57	1.55	23.7253	2
209	66	12	26	6034	151	55	1.51	24.1217	3
210	70	12	28	3518	175	67	1.75	21.8776	2
211	64	15	29	5108	161	62	1.61	23.9188	1
212	76	9	28	7459	157	61	1.57	24.7475	2
213	59	12	28	8136	167	68	1.67	24.3824	3
214	60	8	29	11002	172	65	1.72	21.9713	3
215	74	8	28	5336	158	57	1.58	22.8329	3
216	70	11	28	6355	160	66	1.6	25.7812	2
217	67	10	28	2990	165	63	1.65	23.1405	1
218	58	10	26	3725	153	56	1.53	23.9224	1
219	64	10	29	3700	163	65	1.63	24.4646	1
220	60	12	30	10100	168	59	1.68	20.9042	2
221	65	15	30	14336	167	56	1.67	20.0796	1
222	69	12	28	5086	158	63	1.58	25.2363	1
223	60	10	28	3701	161	70	1.61	27.0051	1
224	64	12	27	6279	157	60	1.57	24.3418	2
225	61	11	28	3438	163	67	1.63	25.2174	2
227	63	9	28	6396	159	56	1.59	22.151	2
228	70	13	27	4569	153	56	1.53	23.9224	3
229	73	8	27	3676	164	63	1.64	23.4236	1
230	70	12	26	5341	157	65	1.57	26.3702	1
231	67	12	29	9368	160	71	1.6	27.7344	2
232	66	12	25	6259	162	62	1.62	23.6244	2
233	59	11	29	7501	163	67	1.63	25.2174	3
234	65	12	29	6587	167	63	1.67	22.5896	2
235	69	15	27	5157	171	69	1.71	23.597	3
236	62	9	27	5803	154	59	1.54	24.8777	1
237	62	12	27	4936	153	55	1.53	23.4952	1
238	68	12	29	7711	159	60	1.59	23.7332	2
239	60	12	26	4813	158	60	1.58	24.0346	1
240	62	11	29	6577	166	61	1.66	22.1367	3
241	67	9	27	3624	156	56	1.56	23.0112	1
242	62	12	28	5583	162	65	1.62	24.7676	1
243	71	10	30	8404	163	55	1.63	20.7008	2
244	61	14	26	6682	160	62	1.6	24.2188	1
245	63	12	28	3211	161	60	1.61	23.1473	1
246	70	7	30	10626	156	59	1.56	24.2439	2
247	67	10	27	4904	170	66	1.7	22.8374	3
248	70	13	29	5335	160	65	1.6	25.3906	2
249	64	11	28	5138	163	63	1.63	23.7118	1
251	60	11	29	2330	165	61	1.65	22.4059	1
252	59	12	29	4181	160	55	1.6	21.4844	1
253	63	14	27	5239	153	53	1.53	22.6409	2
254	75	10	28	1874	174	67	1.74	22.1297	1
255	71	12	26	3093	148	66	1.48	30.1315	1
256	66	9	29	5246	176	75	1.76	24.2123	3
257	69	12	28	7535	163	65	1.63	24.4646	3
258	62	16	30	6981	168	69	1.68	24.4473	3
259	59	12	30	12512	163	56	1.63	21.0772	2
260	61	14	29	5853	163	61	1.63	22.9591	3

## Sheet: ANT data
	Reaction time （ms）													Counting for the three networks												accuracy														proportion scores of the networks
	no cue congruent	no cue uncongruent	no cue no flanker	center cue congruent	center cue uncongruent	center cue no flanker	double cue congruent	double cue uncongruent	double cue no flanker	spatial cue congruent	spatial cue uncongruent	spatial cue no flanker	group	no cue	double cue	center	spatial	congruent	uncongruent	no flanker	alerting	orientation	exeutive control	mean RT		no cue congruent	no cue uncongruent	no cue no flanker	center cue congruent	center cue uncongruent	center cue no flanker	double cue congruent	double cue uncongruent	double cue no flanker	spatial cue congruent	spatial cue uncongruent	spatial cue no flanker	mean ACC'		P alerting	P orienting	P execitive
301	643.8	659.846	635.456	624.56	683.748	605.405	646.009	718.706	623.7	589.39	724.664	628.202	2	646.367	662.805	637.904	647.419	625.94	696.741	623.191	-16.4383	-9.51426	70.8013	648.624		0.9375	1	0.9375	1	0.875	1	1	1	1	0.9375	1	1	0.973958		-0.0253434	-0.0146684	0.109156
303	751.811	792.905	699.326	744.484	797.323	688.342	679.915	821.116	724.164	762.033	740.379	677.393	2	748.014	741.732	743.383	726.602	734.561	787.931	697.306	6.2821	16.7809	53.3698	739.933		1	0.9375	0.8125	1	0.875	1	1	1	1	0.875	1	1	0.958333		0.00849009	0.022679	0.0721279
304	627.019	773.386	638.609	613.999	862.793	580.367	667.643	744.773	586.407	626.556	779.748	599.31	2	679.671	666.274	685.72	668.538	633.804	790.175	601.173	13.3972	17.1817	156.37	675.051		1	0.9375	1	0.875	0.8125	1	1	0.875	0.9375	1	0.875	0.9375	0.9375		0.0198462	0.0254525	0.231643
305	717.606	640.477	629.804	628.876	703.715	632.976	612.051	762.223	665.503	639.198	796.783	616.621	1	662.629	679.926	655.189	684.201	649.433	725.799	636.226	-17.2969	-29.0121	76.3666	670.486		1	0.875	0.9375	1	0.9375	1	0.9375	0.8125	0.9375	1	0.8125	0.9375	0.932292		-0.0257976	-0.0432702	0.113897
306	614.525	836.768	623.177	638.107	823.552	616.014	640.362	847.402	621.428	634.652	770.054	611.26	1	691.49	703.064	692.558	671.989	631.912	819.444	617.97	-11.5737	20.5689	187.532	689.775		1	0.9375	1	1	1	1	0.9375	1	1	1	0.9375	1	0.984375		-0.0167789	0.0298198	0.271875
307	584.362	663.465	600.48	535.572	609.221	536.121	553.586	614.481	568.256	583.462	631.577	598.473	1	616.102	578.774	560.305	604.504	564.245	629.686	575.833	37.3283	-44.1991	65.4407	589.921		0.9375	1	1	1	1	1	1	0.875	1	1	1	1	0.984375		0.0632767	-0.0749238	0.110931
308	766.959	801.28	632.493	815.844	817.212	708.439	695.613	849.213	723.412	741.46	762.292	643.384	1	733.578	756.079	780.499	715.712	754.969	807.499	676.932	-22.5018	64.7863	52.5305	746.467		0.8125	0.8125	0.75	0.625	0.6875	0.75	0.75	0.75	0.75	0.8125	0.75	0.75	0.75		-0.0301444	0.0867906	0.0703721
309	669.812	698.347	662.049	680.104	706.447	630.508	688.27	728.149	626.169	642.649	679.971	664.206	2	676.736	680.863	672.353	662.275	670.209	703.228	645.733	-4.12655	10.0778	33.0195	673.057		0.875	1	1	1	1	1	1	0.875	0.9375	1	0.9375	1	0.96875		-0.00613105	0.0149732	0.049059
310	498.826	579.32	501.715	509.992	561.313	505.167	493.769	564.126	517.027	505.495	544.604	555.886	2	526.62	524.974	525.491	535.329	502.021	562.341	519.949	1.64597	-9.83805	60.3199	528.103		0.875	1	1	1	1	1	1	1	0.9375	1	0.9375	1	0.979167		0.00311676	-0.018629	0.11422
311	705.162	710.79	631.558	645.462	733.6	669.698	679.943	691.276	675.335	667.313	655.081	658.913	1	682.503	682.185	682.92	660.436	674.47	697.687	658.876	0.318518	22.4843	23.2166	677.011		0.9375	1	1	1	1	1	1	0.9375	1	1	0.9375	1	0.984375		0.000470476	0.0332112	0.0342928
313	577.16	605.71	541.933	545.847	647.151	568.047	538.537	646.15	514.767	549.964	617.55	521.241	1	574.935	566.485	587.015	562.919	552.877	629.14	536.497	8.45013	24.0962	76.2633	572.838		1	1	1	1	1	1	1	1	1	1	0.9375	1	0.994792		0.0147513	0.0420647	0.133132
314	530.249	602.808	530.052	511.899	626.511	546.943	536.176	607.82	556.087	564.002	573.111	544.055	1	554.369	566.694	561.784	560.389	535.582	602.562	544.284	-12.3249	1.39495	66.9807	560.809		1	1	0.9375	1	1	0.9375	0.9375	0.875	1	0.9375	0.875	1	0.958333		-0.021977	0.00248738	0.119436
315	594.54	647.37	568.337	561.119	660.085	522.315	558.613	626.753	517.176	547.227	624.721	566.931	1	603.416	567.514	581.173	579.626	565.375	639.732	543.69	35.9016	1.54654	74.3575	582.932		0.9375	1	1	1	0.9375	1	1	0.9375	0.9375	1	1	1	0.979167		0.0615879	0.00265303	0.127558
316	656.908	706.128	626.783	605.873	780.22	624.869	634.039	734.062	624.504	597.424	684.315	637.504	1	663.273	664.201	670.321	639.748	623.561	726.181	628.415	-0.928565	30.573	102.62	659.386		0.9375	0.875	0.875	0.9375	1	1	1	1	1	1	1	1	0.96875		-0.00140823	0.0463659	0.15563
317	643.869	673.95	582.262	587.44	748.642	630.42	636.606	770.885	630.504	662.555	718.533	639.446	1	633.36	679.332	655.501	673.511	632.618	728.003	620.658	-45.9714	-18.0107	95.3849	660.426		1	1	1	1	0.875	0.9375	1	0.9375	0.9375	1	1	0.9375	0.96875		-0.0696087	-0.0272714	0.144429
318	826.173	739.842	686.276	695.767	753.011	638.743	800.653	708.695	669.934	728.2	795.365	758.212	2	750.764	726.427	695.841	760.592	762.698	749.228	688.291	24.3364	-64.7515	-13.4699	733.406		1	1	1	0.9375	0.9375	1	1	1	1	1	1	1	0.989583		0.0331828	-0.0882888	-0.0183662
319	638.299	817.173	608.138	642.151	841.366	657.867	637.533	723.212	630.629	629.142	715.303	610.851	2	687.87	663.791	713.795	651.765	636.781	774.263	626.871	24.0788	62.0292	137.482	679.305		1	0.625	1	1	0.75	0.9375	1	0.6875	1	1	0.75	0.9375	0.890625		0.0354462	0.0913127	0.202386
320	727.896	761.068	733.613	737.141	800.486	700.485	731.402	760.576	732.069	687.734	714.401	596.68	2	740.859	741.349	746.038	666.272	721.043	759.133	690.712	-0.489842	79.7658	38.0896	723.629		0.875	1	1	1	0.875	1	0.9375	0.9375	1	1	1	1	0.96875		-0.000676924	0.11023	0.052637
321	629.383	626.68	552.233	607.723	640.246	576.118	641.524	636.936	597.221	642.801	657.489	628.92	2	602.765	625.227	608.029	643.07	630.358	640.338	588.623	-22.4617	-35.0409	9.97972	619.773		1	1	0.9375	1	1	0.875	1	1	1	1	1	1	0.984375		-0.0362418	-0.0565383	0.0161022
322	714.005	707.716	629.577	651.671	751.82	612.783	660.535	715.28	624.804	627.708	741.125	606.044	2	683.766	666.873	672.091	658.292	663.48	728.985	618.302	16.8928	13.7988	65.5053	670.256		0.9375	1	1	1	1	1	1	1	1	0.9375	0.9375	0.9375	0.979167		0.0252036	0.0205874	0.0977318
323	893.756	914.599	809.092	799.064	853.057	688.114	713.724	877.706	742.509	842.604	820.27	790.653	1	872.482	777.98	780.078	817.842	812.287	866.408	757.592	94.5028	-37.7638	54.1209	812.096		1	0.875	1	1	0.875	0.875	1	1	1	0.9375	0.875	1	0.953125		0.116369	-0.0465017	0.0666435
324	605.102	679.129	599.253	601.996	652.847	581.817	599.879	636.11	583.232	599.881	622.21	575.435	3	627.828	606.407	612.22	599.175	601.714	647.574	584.934	21.421	13.045	45.8599	611.408		1	1	1	1	1	1	1	1	1	0.9375	1	0.9375	0.989583		0.0350355	0.0213359	0.075007
325	582.464	644.655	607.71	596.07	693.214	556.227	573.452	664.633	579.427	565.391	633.358	560.42	1	611.61	605.837	615.17	586.39	579.344	658.965	575.946	5.77207	28.7804	79.6205	604.752		1	1	0.875	1	1	1	1	0.875	1	1	1	1	0.979167		0.00954453	0.0475904	0.131658
326	729.13	851.439	700.507	677.381	819.854	611.863	670.635	827.968	650.695	663.377	803.216	636.033	1	760.359	716.433	703.033	700.875	685.131	825.619	649.775	43.926	2.1574	140.489	720.175		1	0.9375	1	1	0.875	1	0.9375	0.9375	1	1	1	1	0.973958		0.0609936	0.00299566	0.195076
327	856.031	928.168	792.873	815.101	924.451	738.66	773.873	936.354	791.598	832.631	927.43	816.723	1	859.024	833.941	826.071	858.928	819.409	929.101	784.963	25.0823	-32.8573	109.692	844.491		1	1	1	1	1	0.9375	1	1	1	1	0.9375	1	0.989583		0.0297011	-0.0389078	0.129891
328	606.942	623.532	612.713	567.831	618.479	556.708	592.384	607.801	580.814	603.22	565.899	574.148	3	614.396	593.666	581.006	581.089	592.594	603.928	581.096	20.7294	-0.0834399	11.3335	592.539		0.9375	1	0.9375	0.875	0.9375	1	1	1	1	1	0.9375	1	0.96875		0.034984	-0.000140818	0.0191269
329	673.039	693.875	628.596	619.659	680.089	645.494	603.639	696.845	604.445	613.378	713.919	609.291	2	665.17	634.976	648.414	645.53	627.429	696.182	621.957	30.1937	2.88465	68.7534	648.523		1	1	1	1	1	1	1	1	1	1	0.9375	1	0.994792		0.0465577	0.00444804	0.106015
330	790.136	758.69	686.873	699.913	760.631	634.301	713.46	735.588	686.214	611.546	708.959	686.873	2	745.233	711.754	698.282	669.126	703.764	740.967	673.565	33.4792	29.1557	37.2034	706.099		1	0.9375	1	1	1	1	1	1	1	1	0.9375	0.9375	0.984375		0.0474144	0.0412912	0.0526887
331	561.27	597.141	495.056	522.592	692.399	520.589	515.643	666.784	480.073	536.654	665.52	537.262	1	551.156	554.167	578.527	579.812	534.04	655.461	508.245	-3.01111	-1.28516	121.421	565.915		0.9375	1	1	1	0.9375	1	1	0.9375	1	1	1	1	0.984375		-0.00532078	-0.00227094	0.214557
332	645.78	709.385	627.525	613.942	708.693	617.913	602.777	736.275	586.799	608.659	693.472	590.342	2	660.896	641.95	646.849	630.824	617.789	711.956	605.645	18.9463	16.025	94.1668	645.13		1	1	1	1	1	1	1	0.9375	1	1	1	1	0.994792		0.0293682	0.02484	0.145966
333	644.564	742.442	622.028	634.467	743.885	645.723	599.818	684.967	595.991	585.067	702.636	606.835	1	669.678	626.926	674.692	631.513	615.979	718.483	617.644	42.7526	43.1787	102.503	650.702		1	0.9375	1	0.9375	1	1	1	1	0.9375	1	0.9375	1	0.979167		0.0657023	0.0663572	0.157527
334	559.736	603.987	533.161	538.398	618.775	546.397	557.805	595.357	541.125	520.473	591.024	532.461	1	565.628	564.762	567.857	547.986	544.103	602.286	538.286	0.866026	19.8706	58.1832	561.558		1	1	1	1	0.9375	1	1	1	1	0.9375	1	1	0.989583		0.00154218	0.0353848	0.10361
335	532.981	656.692	559.63	516.286	629.401	504.903	518.945	627.804	552.635	556.08	634.153	537.549	2	583.101	566.461	550.196	575.927	531.073	637.013	538.679	16.6394	-25.7309	105.939	568.922		0.9375	1	1	1	1	0.9375	0.9375	0.9375	1	1	1	0.9375	0.973958		0.0292473	-0.0452276	0.186211
336	546.843	639.873	529.355	576.365	648.618	569.729	569.016	591.553	527.711	563.409	620.993	596.917	1	572.024	562.76	598.237	593.773	563.908	625.259	555.928	9.26395	4.46426	61.3509	581.698		1	1	1	1	1	1	1	1	1	1	0.875	1	0.989583		0.0159257	0.00767453	0.105469
337	573.079	610.669	535.409	554.893	573.31	491.372	580.742	631.766	515.318	500.959	611.276	522.203	1	573.052	575.942	539.858	544.812	552.418	606.755	516.076	-2.88981	-4.95411	54.3369	558.416		1	1	1	1	0.8125	1	1	0.9375	0.9375	1	0.9375	1	0.96875		-0.00517501	-0.00887172	0.0973054
338	788.193	820.336	781.456	759.335	813.281	652.151	755.988	830.551	676.733	788.378	799.477	654.268	3	796.662	754.424	741.589	747.374	772.973	815.911	691.152	42.2379	-5.78536	42.9382	760.012		0.9375	0.9375	1	0.9375	1	1	1	0.8125	1	0.9375	0.875	1	0.953125		0.0555753	-0.0076122	0.0564967
339	600.334	605.159	539.512	549.099	560.766	503.038	534.624	541.677	521.701	505.347	519.338	555.1	2	581.668	532.667	537.634	526.595	547.351	556.735	529.838	49.0011	11.0393	9.38401	544.641		1	0.9375	1	1	1	1	1	1	1	0.9375	0.9375	0.9375	0.979167		0.0899696	0.0202689	0.0172297
340	690.771	744.503	630.366	683.989	712.861	606.688	620.113	752.957	609.096	573.132	644.836	649.533	1	688.547	660.722	667.846	622.5	642.001	713.789	623.921	27.8249	45.346	71.7879	659.904		0.9375	1	1	1	0.9375	1	1	0.9375	1	1	1	1	0.984375		0.0421651	0.0687162	0.108785
341	706.526	764.306	682.008	613.82	811.486	615.207	635.434	767.311	647.332	659.211	780.685	598.2	2	717.613	683.359	680.171	679.365	653.748	780.947	635.687	34.2546	0.805408	127.199	690.127		1	1	1	1	1	1	0.9375	0.9375	1	0.9375	0.8125	0.9375	0.963542		0.0496352	0.00116704	0.184313
342	737.243	798.605	718.534	727.091	767.662	663.089	713.324	771.454	695.081	665.82	720.123	674.584	2	751.461	726.62	719.281	686.842	710.869	764.461	687.822	24.841	32.4384	53.5919	721.051		1	0.9375	1	1	1	1	1	1	1	1	0.875	1	0.984375		0.0344511	0.0449877	0.0743247
343	849.094	911.339	744.221	852.25	879.192	747.223	809.659	920.307	761.038	756.156	855.663	737.079	2	834.884	830.335	826.222	782.966	816.79	891.625	747.39	4.54942	43.256	74.8354	818.602		1	0.9375	0.9375	1	0.9375	0.9375	1	0.8125	1	1	1	1	0.963542		0.00555755	0.0528413	0.0914186
344	688.191	679.334	693.12	662.644	737.526	617.345	688.384	675.29	611.816	625.083	707.842	605.881	1	686.882	658.497	672.505	646.269	666.076	699.998	632.041	28.3849	26.2362	33.9222	666.038		0.9375	0.9375	0.875	0.9375	0.875	1	1	0.875	0.9375	0.9375	0.875	0.9375	0.927083		0.0426175	0.0393915	0.0509313
345	687.313	707.504	649.731	655.491	734.952	671.126	682.348	710.074	724.521	649.955	772.444	650.826	2	681.516	705.648	687.19	691.075	668.777	731.244	674.051	-24.1315	-3.8854	62.4667	691.357		1	0.9375	1	1	1	1	0.9375	1	0.9375	1	1	1	0.984375		-0.0349045	-0.00561997	0.0903538
346	621.456	647.552	592.206	599.538	625.058	596.681	628.263	646.61	633.438	630.113	623.091	597.414	2	620.405	636.103	607.092	616.873	619.843	635.578	604.935	-15.6987	-9.78028	15.7351	620.118		0.875	1	0.875	1	1	1	1	1	0.9375	1	0.875	1	0.963542		-0.0253157	-0.0157716	0.0253743
347	654.716	735.899	627.969	634.651	614.736	663.384	609.426	704.635	555.469	569.482	563.075	568.882	3	672.861	623.176	637.591	567.146	617.069	654.586	603.926	49.6849	70.4445	37.5175	625.194		1	0.9375	1	0.9375	1	1	1	0.9375	1	1	1	1	0.984375		0.0794712	0.112676	0.0600094
348	646.713	673.162	657.621	677.98	704.026	647.213	645.1	717.549	651.368	660.761	690.265	670.004	1	659.166	671.339	676.406	673.676	657.638	696.251	656.551	-12.1736	2.72968	38.6121	670.147		0.9375	1	1	1	1	1	0.9375	1	1	1	1	0.9375	0.984375		-0.0181655	0.00407325	0.0576174
349	850.159	1102.27	884.537	777.428	1021.26	876.766	850.149	1055.32	900.514	882.222	1065.16	851.496	1	945.654	935.327	891.818	932.96	839.989	1061	878.328	10.3271	-41.1421	221.012	926.44		1	1	1	1	0.875	1	0.9375	1	1	0.875	0.9375	1	0.96875		0.0111471	-0.0444089	0.238561
351	592.012	671.257	578.128	602.889	699.945	558.316	574.463	646.992	585.843	515.05	573.385	559.284	2	613.799	602.432	620.384	549.24	571.104	647.895	570.393	11.3663	71.144	76.7911	596.464		1	1	1	1	1	1	1	0.8125	1	1	0.875	0.9375	0.96875		0.0190561	0.119276	0.128744
352	587.533	707.407	583.495	604.059	702.245	570.778	551.535	769.342	579.132	570.324	728.432	577.929	1	626.145	633.336	625.694	625.562	578.363	726.856	577.833	-7.19132	0.132224	148.493	627.684		1	1	1	1	1	1	0.9375	0.875	1	1	0.9375	0.875	0.96875		-0.0114569	0.000210654	0.236574
353	510.28	614.893	532.443	488.961	638.042	501.021	513.2	630.378	495.531	514.964	590.821	503.42	1	552.539	546.369	542.675	536.402	506.851	618.533	508.104	6.16951	6.273	111.682	544.496		1	1	0.9375	1	0.875	0.9375	1	1	1	1	1	1	0.979167		0.0113307	0.0115207	0.205111
354	667.94	702.426	660.571	631.862	647.671	647.862	637.062	676.668	636.748	626.144	656.443	575.771	2	676.979	650.159	642.465	619.453	640.752	670.802	630.238	26.8202	23.012	30.0499	647.264		1	1	1	1	1	0.9375	1	0.9375	1	1	1	1	0.989583		0.0414362	0.0355528	0.046426
355	638.221	785.915	620.569	607.921	723.222	673.885	739.217	699.578	629.597	691.262	711.748	623.246	1	681.568	689.464	668.343	675.419	669.156	730.116	636.824	-7.8958	-7.07557	60.9603	678.699		1	1	1	1	0.9375	0.9375	1	1	1	1	0.9375	1	0.984375		-0.0116337	-0.0104252	0.0898194
356	591.066	666.993	605.129	606.449	674.199	578.993	585.085	706.05	598.23	630.129	631.352	550.729	2	621.063	629.788	619.88	604.07	603.182	669.649	583.27	-8.72569	15.8104	66.4665	618.7		0.9375	0.9375	1	1	1	1	1	1	1	0.9375	0.9375	1	0.979167		-0.0141032	0.0255541	0.107429
358	606.72	667.098	675.022	578.243	695.416	595.648	601.413	681.681	608.266	615.47	714.224	608.834	2	649.613	630.453	623.102	646.176	600.462	689.605	621.943	19.1603	-23.074	89.1434	637.336		1	1	1	0.9375	1	1	1	1	1	1	1	1	0.994792		0.0300631	-0.0362038	0.139869
359	605.866	659.61	562.482	597.879	683.694	578.648	572.48	639.633	573.839	576.368	622.208	565.712	1	609.32	595.317	620.074	588.096	588.148	651.286	570.17	14.0025	31.9779	63.1382	603.202		1	1	0.9375	1	1	1	1	0.875	1	1	0.9375	1	0.979167		0.0232136	0.0530136	0.104672
360	600.598	652.01	575.849	567.795	667.643	550.5	558.479	641.672	527.454	554.105	660.178	567.073	2	609.485	575.869	595.313	593.786	570.244	655.376	555.219	33.6169	1.52684	85.1316	593.613		1	0.9375	1	0.9375	0.875	1	1	0.9375	1	1	1	1	0.973958		0.056631	0.00257211	0.143413
361	637.34	668.802	655.099	592.204	638.172	635.526	615.305	690.399	601.589	620.314	630.503	543.83	2	653.747	635.765	621.968	598.216	616.291	656.969	609.011	17.9826	23.7519	40.6782	627.424		1	1	1	1	0.9375	1	1	0.9375	1	0.9375	1	1	0.984375		0.028661	0.0378563	0.0648337
362	525.856	600.371	501.016	469.997	572.064	498.762	493.391	582.36	470.251	500.411	537.147	472.733	3	542.414	515.334	513.608	503.43	497.414	572.985	485.69	27.0804	10.1774	75.5714	518.697		1	1	0.9375	1	0.875	1	1	1	1	1	0.875	1	0.973958		0.0522085	0.0196212	0.145695
363	491.237	566.62	458.06	500.595	593.961	480.398	491.915	565.968	503.457	487.52	488.083	456.265	3	505.305	520.447	524.985	477.29	492.817	553.658	474.545	-15.1414	47.6949	60.8416	507.007		1	1	1	1	1	0.875	1	1	1	1	1	1	0.989583		-0.0298643	0.0940716	0.120002
364	1118.83	1217.62	1158.62	1070.65	1217.78	1038.03	1020.46	1082.9	1067.37	1050.77	1168.59	1074.44	1	1165.02	1056.91	1108.82	1097.93	1065.18	1171.72	1084.61	108.117	10.8844	106.546	1107.17		0.875	0.8125	0.9375	1	1	1	0.8125	0.75	0.9375	0.875	0.875	0.875	0.895833		0.0976514	0.00983083	0.0962326
365	558.881	597.876	555.781	471.529	586.294	533.771	481.101	563.156	467.947	506.828	601.621	547.656	3	570.846	504.068	530.531	552.035	504.584	587.237	526.289	66.7783	-21.5034	82.6522	539.37		1	1	1	1	0.875	1	1	1	1	1	0.9375	1	0.984375		0.123808	-0.0398676	0.153238
366	933.538	963.69	931.889	860.972	912.825	809.46	883.77	968.151	914.932	867.352	949.162	893.276	1	943.039	922.284	861.085	903.263	886.408	948.457	887.389	20.7544	-42.1779	62.0489	907.418		0.8125	0.75	1	0.9375	0.9375	0.9375	0.9375	1	1	1	1	0.9375	0.9375		0.022872	-0.0464812	0.0683797
367	650.17	681.82	698.769	602.221	675.217	587.42	602.154	699.039	602.034	632.863	632.028	594.074	3	676.92	634.409	621.619	619.655	621.852	672.026	620.574	42.511	1.96436	50.1742	638.151		0.875	1	0.9375	1	1	1	0.9375	0.9375	1	1	1	1	0.973958		0.0666159	0.0030782	0.0786244
368	607.22	690.081	604.289	594.16	701.019	673.786	648.34	702.281	601.41	630.782	689.404	647.208	2	633.863	650.677	656.322	655.798	620.125	695.696	631.673	-16.8136	0.523753	75.5706	649.165		0.9375	0.8125	0.8125	1	0.9375	1	0.875	1	0.9375	0.8125	0.9375	0.9375	0.916667		-0.0259003	0.000806811	0.116412
369	533.04	651.405	531.582	504.963	585.383	495.728	489.847	601.996	500.368	496.222	571.719	468.831	2	572.009	530.737	528.691	512.257	506.018	602.626	499.127	41.2717	16.4338	96.6078	535.924		1	1	1	1	1	1	0.9375	1	1	1	0.875	1	0.984375		0.0770105	0.0306644	0.180264
370	692.111	732.814	699.743	751.642	763.094	668.619	669.056	750.509	693.021	677.427	712.941	738.211	1	708.223	704.195	727.785	709.527	697.559	739.84	699.899	4.02754	18.2584	42.2806	712.432		1	1	1	0.9375	1	1	0.9375	1	0.9375	1	0.875	1	0.973958		0.00565323	0.0256283	0.0593469
371	703.523	721.171	639.767	712.145	763.987	634.567	661.591	814.679	630.705	642.385	785.728	620.04	1	688.154	702.325	703.566	682.717	679.911	771.391	631.27	-14.1712	20.8491	91.4806	694.191		1	1	1	0.9375	0.9375	1	1	1	1	0.9375	0.8125	0.9375	0.963542		-0.020414	0.0300337	0.13178
372	536.873	560.001	545.273	498.308	549.404	521.437	486.958	537.693	532.832	486.638	536.056	488.955	3	547.383	519.161	523.05	503.883	502.194	545.789	522.124	28.2216	19.1667	43.5944	523.369		1	1	1	0.9375	1	1	1	1	1	0.9375	1	1	0.989583		0.0539229	0.0366217	0.0832956
373	615.602	687.952	640.568	628.259	739.626	644.461	611.834	702.879	622.477	628.635	672.336	628.815	2	648.041	645.73	670.782	643.262	621.083	700.698	634.08	2.31076	27.5196	79.6156	651.954		1	1	1	1	1	1	1	0.9375	1	0.9375	0.9375	1	0.984375		0.00354437	0.0422109	0.122119
375	490.195	497.486	491.212	549.246	512.092	499.917	452.274	455.566	456.856	502.048	481.344	524.467	3	492.964	454.899	520.418	502.62	498.441	486.622	493.113	38.0658	17.7985	-11.8187	492.725		1	0.9375	0.9375	1	1	1	1	0.9375	0.9375	0.8125	1	0.9375	0.958333		0.0772555	0.0361225	-0.0239864
376	609.225	643.962	580.161	571.398	603.632	569.282	571.94	599.514	560.824	546.512	560.506	548.393	3	611.116	577.426	581.437	551.803	574.768	601.903	564.665	33.6901	29.6338	27.1351	580.446		1	0.9375	1	1	0.9375	1	1	1	1	1	1	1	0.989583		0.0580418	0.0510536	0.0467487
377	705.732	827.606	699.951	740.475	773.97	677.378	730.832	745.345	677.087	740.44	751.691	693.088	2	744.43	717.754	730.608	728.406	729.37	774.653	686.876	26.6751	2.2017	45.2833	730.299		1	1	1	1	0.9375	1	0.9375	0.9375	0.9375	0.9375	0.9375	1	0.96875		0.0365263	0.00301479	0.0620064
378	667.49	741.851	658.621	639.098	708.857	666.044	650.897	703.162	642.383	648.815	684.751	653.666	1	689.32	665.481	671.333	662.411	651.575	709.655	655.179	23.8399	8.92236	58.0806	672.136		1	0.9375	1	1	1	1	0.9375	1	1	1	0.9375	0.9375	0.979167		0.0354689	0.0132746	0.086412
379	695.323	736.193	611.534	614.727	721.211	591.08	611.893	673.931	607.242	631.659	693.767	661.602	1	681.017	631.022	642.339	662.343	638.4	706.276	617.864	49.9952	-20.0037	67.8751	654.18		0.9375	1	1	1	0.9375	0.9375	1	0.9375	1	1	1	1	0.979167		0.0764242	-0.0305783	0.103756
380	602.694	676.653	556.201	578.041	667.72	585.084	591.075	614.661	594.342	573.023	681.618	569.811	2	611.849	600.026	610.282	608.151	586.208	660.163	576.36	11.8233	2.13094	73.9552	607.577		1	0.9375	1	1	0.875	0.9375	0.9375	1	1	0.9375	1	1	0.96875		0.0194597	0.00350728	0.121722
381	724.116	719.863	681.837	685.77	716.175	666.274	718.83	660.851	690.494	589.346	616.937	604.249	3	708.605	690.058	689.407	603.511	679.515	678.457	660.714	18.547	85.8957	-1.05865	672.895		1	1	0.9375	1	1	1	1	1	1	1	0.875	1	0.984375		0.027563	0.127651	-0.00157327
382	618.573	592.145	603.492	635.051	652.857	633.049	606.866	721.038	619.388	600.417	673.73	544.114	3	604.737	649.097	640.319	606.087	615.227	659.943	600.011	-44.3605	34.2325	44.7158	625.06		0.9375	0.875	1	1	0.875	1	1	1	0.9375	1	1	1	0.96875		-0.07097	0.0547667	0.0715383
384	861.835	852.08	848.277	917.346	929.481	758.835	768.795	900.225	831.109	934.392	855.615	732.865	1	854.064	833.376	868.554	840.958	870.592	884.35	792.772	20.688	27.5963	13.7585	849.238		1	0.9375	0.9375	0.9375	0.9375	0.875	0.9375	1	1	1	1	1	0.963542		0.0243607	0.0324954	0.016201
385	616.879	617.19	567.365	637.053	573.75	556.278	587.634	629.32	529.053	538.509	639.32	521.196	2	600.478	582.003	589.027	566.342	595.019	614.895	543.473	18.4754	22.6856	19.8763	584.462		1	0.9375	0.875	1	0.8125	1	1	1	1	0.9375	0.875	1	0.953125		0.0316109	0.0388145	0.0340078
386	607.431	617.946	599.817	574.414	704.498	577.212	560.891	625.066	601.978	584.083	608.866	537.24	3	608.398	595.978	618.708	576.73	581.705	639.094	579.062	12.4196	41.9781	57.3892	599.954		0.9375	0.9375	1	1	1	1	1	1	1	0.9375	1	1	0.984375		0.020701	0.069969	0.0956561
387	841.501	971.929	884.572	971.384	999.687	865.165	883.01	1075.03	840.576	900.173	980.029	786.059	2	899.334	932.871	945.412	888.754	899.017	1006.67	844.093	-33.5369	56.6579	107.65	916.593		0.9375	0.9375	0.9375	0.875	1	0.9375	0.875	1	0.8125	1	0.9375	1	0.9375		-0.0365886	0.0618136	0.117446
388	581.875	618.016	508.906	555.871	635.655	500.437	537.674	645.708	514.725	583.319	603.42	535.741	2	569.599	566.036	563.988	574.16	564.685	625.7	514.952	3.56315	-10.172	61.015	568.445		1	1	1	1	1	1	0.9375	1	1	1	0.9375	1	0.989583		0.00626824	-0.0178944	0.107337
389	731.389	725.708	711.933	695.241	798.077	728.964	740.549	742.367	709.72	671.745	824.966	724.773	1	723.01	730.878	740.761	740.494	709.731	772.78	718.847	-7.86811	0.266373	63.0485	733.786		0.9375	1	1	0.9375	1	0.9375	0.9375	1	1	1	1	1	0.979167		-0.0107226	0.000363012	0.0859222
390	631.497	581.243	546.929	575.303	639.313	577.374	542.776	595.121	546.56	553.481	656.604	587.001	1	586.557	561.486	597.33	599.029	575.764	618.07	564.466	25.0707	-1.69852	42.3063	586.1		1	0.9375	1	0.9375	0.9375	1	1	0.9375	1	1	1	0.9375	0.973958		0.0427754	-0.00289801	0.0721826
391	644.322	723.726	661.245	633.845	812.031	658.081	644.266	712.358	601.483	670.214	736.479	644.579	3	676.431	652.702	701.319	683.757	648.162	746.148	641.347	23.7287	17.5615	97.9869	678.552		1	0.9375	0.9375	1	1	1	1	0.875	1	1	1	1	0.979167		0.0349696	0.0258809	0.144406
392	677.215	693.578	665.312	720.02	718.118	683.467	704.722	696.071	724.576	669.364	689.868	639.291	3	678.701	708.456	707.201	666.174	692.83	699.408	678.161	-29.7551	41.0272	6.57821	690.133		1	1	0.9375	1	0.9375	1	0.9375	0.8125	1	1	1	1	0.96875		-0.043115	0.0594483	0.0095318
401	644.722	731.077	697.148	607.231	723.86	651.584	626.572	669.981	635.543	636.255	691.889	675.364	3	690.982	644.032	660.892	667.836	628.695	704.202	664.91	46.9505	-6.94427	75.5066	665.936		1	1	1	1	1	0.9375	1	0.9375	0.9375	1	1	1	0.984375		0.070503	-0.0104278	0.113384
402	760.794	730.093	852.124	722.659	726.69	722.035	678.552	702.129	676.059	674.164	803.497	727.015	3	781.004	685.58	723.795	734.892	709.042	740.602	744.308	95.4235	-11.0973	31.5605	731.318		0.9375	0.875	0.9375	0.9375	1	0.875	0.875	1	1	1	1	1	0.953125		0.130482	-0.0151744	0.0431557
403	616.805	609.724	584.272	570.083	623.473	544.847	574.616	618.732	556.707	555.537	607.874	564.348	3	603.6	583.352	579.468	575.92	579.26	614.951	562.544	20.2482	3.54813	35.6907	585.585		1	0.9375	1	1	1	1	1	0.875	1	1	1	1	0.984375		0.0345778	0.00605912	0.0609488
404	789.584	917.482	748.735	844.471	857.747	732.731	842.517	887.218	780.022	781.741	874.542	726.908	3	818.6	836.585	811.649	794.397	814.578	884.247	747.099	-17.9852	17.2521	69.669	815.308		1	0.8125	0.9375	0.9375	0.75	0.9375	1	0.8125	0.875	1	0.875	1	0.911458		-0.0220593	0.0211603	0.0854512
405	690.843	702.556	638.949	609.411	767.327	557.257	633.507	708.03	578.032	680.124	631.381	562.4	3	677.45	639.856	644.665	624.635	653.471	702.324	584.16	37.5932	20.0301	48.8523	646.652		1	0.875	1	1	1	0.9375	1	1	1	1	0.9375	0.9375	0.973958		0.0581351	0.0309752	0.0755466
406	565.404	591.531	538.028	548.633	579.087	542.387	542.875	546.99	521.885	524.134	532.791	499.016	3	564.988	537.25	556.702	518.647	545.261	562.6	525.329	27.7377	38.0553	17.3385	544.397		1	1	1	1	1	1	0.9375	0.9375	1	0.9375	0.9375	1	0.979167		0.0509513	0.0699037	0.031849
407	594.276	634.649	621.172	563.219	654.647	593.637	576.413	630.569	576.195	623.46	631.529	588.264	3	616.699	594.392	603.834	614.417	589.342	637.849	594.817	22.307	-10.5831	48.5066	607.336		1	1	1	1	1	1	1	1	1	1	0.875	1	0.989583		0.0367293	-0.0174255	0.0798679
408	583.3	635.042	590.334	556.278	695.075	566.077	590.696	699.875	611.95	608.035	675.251	612.505	2	602.892	634.174	605.81	631.93	584.577	676.311	595.216	-31.2822	-26.1203	91.7335	618.702		1	0.9375	0.9375	1	0.875	0.9375	1	1	0.9375	0.9375	0.875	0.9375	0.947917		-0.050561	-0.0422179	0.148268
409	752.852	794.715	784.439	733.399	825.806	757.801	741.296	839.37	805.759	707.232	751.46	733.253	3	777.336	795.475	772.335	730.649	733.695	802.838	770.313	-18.1392	41.6866	69.1429	768.949		1	1	1	1	0.875	0.9375	1	1	0.9375	0.9375	1	1	0.973958		-0.0235896	0.0542124	0.0899188
412	536.836	540.389	538.825	514.333	578.648	560.207	516.927	539.549	533.407	529.083	527.904	547.872	3	538.683	529.961	551.063	534.953	524.295	546.622	545.078	8.72225	16.1097	22.3273	538.665		1	0.9375	1	1	0.875	0.9375	1	1	1	1	0.875	1	0.96875		0.0161924	0.0299068	0.0414494
413	647.741	690.2	682.946	675.153	753.448	702.813	687.062	710.488	711.56	635.868	781.851	697.564	3	673.629	703.037	710.471	705.094	661.456	733.997	698.721	-29.4078	5.37699	72.5407	698.058		1	0.9375	1	1	1	1	1	1	1	1	1	0.9375	0.989583		-0.042128	0.00770279	0.103918
414	526.655	580.73	542.312	537.59	642.442	533.593	534.58	615.625	516.899	546.157	616.908	513.797	3	549.899	555.701	571.208	558.954	536.246	613.926	526.65	-5.8023	12.2544	77.6807	558.941		1	1	1	1	1	1	0.9375	1	1	1	1	1	0.994792		-0.0103809	0.0219244	0.138978
415	615.878	700.438	624.035	578.269	697.902	597.175	591.896	638.271	581.048	581.222	648.239	571.431	1	646.784	603.738	624.449	600.297	591.816	671.213	593.422	43.0454	24.1513	79.3965	618.817		1	1	1	1	0.875	1	1	1	1	1	0.9375	1	0.984375		0.0695607	0.0390281	0.128304
416	617.774	684.309	645.795	595.61	661.294	588.195	597.904	632.542	583.947	592.622	623.456	649.338	3	649.293	604.797	615.033	621.805	600.978	650.4	616.819	44.4953	-6.7725	49.4226	622.732		1	1	1	0.9375	1	0.9375	0.9375	0.9375	1	1	1	1	0.979167		0.0714517	-0.0108755	0.0793641
417	606.736	649.176	622.941	593.843	652.558	585.961	594.889	667.16	615.598	587.55	614.932	607.832	2	626.284	625.882	610.787	603.438	595.755	645.956	608.083	0.40158	7.34906	50.202	616.598		1	1	0.9375	1	1	0.875	1	0.9375	1	1	1	1	0.979167		0.000651284	0.0119187	0.0814176
418	931.715	1059.72	823.614	906.036	930.288	852.647	877.75	978.239	871.378	911.625	967.752	941.074	3	938.348	909.122	896.324	940.15	906.781	983.999	872.178	29.2258	-43.8267	77.2174	920.986		1	0.875	1	1	1	0.875	1	0.875	1	1	0.9375	1	0.963542		0.0317332	-0.0475867	0.0838421
419	528.626	608.849	500.304	501.174	584.351	530.131	502.783	568.219	541.252	493.832	546.638	495.639	3	545.927	537.418	538.552	512.036	506.604	577.014	516.832	8.5085	26.5161	70.4105	533.483		1	1	0.9375	0.9375	1	1	1	1	1	1	0.9375	0.8125	0.96875		0.015949	0.0497038	0.131983
420	645.618	662.388	602.841	642.754	668.176	648.552	614.982	687.353	605.618	628.13	605.407	569.976	3	636.949	635.984	653.161	601.171	632.871	655.831	606.747	0.964797	51.9893	22.9603	631.816		1	0.9375	1	1	0.9375	0.9375	1	1	1	1	0.9375	1	0.979167		0.00152702	0.0822855	0.0363401
421	554.973	570.646	492.713	491.261	567.796	551.195	485.184	595.462	490.587	502.25	574.039	453.076	3	539.444	523.744	536.751	509.788	508.417	576.986	496.893	15.6999	26.9627	68.5684	527.432		1	0.9375	1	0.9375	0.875	1	1	0.8125	0.9375	1	0.9375	0.9375	0.947917		0.0297668	0.0511208	0.130004
422	539.338	569.881	574.829	554.207	594.513	558.393	497.7	625.32	546.181	538.566	590.14	550.403	3	561.35	556.4	569.038	559.703	532.453	594.964	557.452	4.94912	9.33438	62.5108	561.623		1	0.9375	1	1	1	1	0.9375	0.9375	1	1	1	1	0.984375		0.00881218	0.0166204	0.111304
423	601.197	595.606	562.222	524.781	589.938	563.001	540.303	599.561	603.671	505.729	541.346	536.295	3	586.342	581.178	559.24	527.79	543.003	581.613	566.297	5.16347	31.4497	38.6101	563.638		1	0.9375	1	1	1	0.9375	1	0.9375	1	1	1	0.9375	0.979167		0.00916097	0.0557977	0.0685016
424	794.696	905.993	783.228	758.217	885.572	766.872	822.104	870.912	722.51	820.635	828.974	745.179	3	827.972	805.175	803.554	798.263	798.913	872.863	754.447	22.7972	5.2908	73.95	808.741		0.9375	1	0.9375	1	1	1	1	1	1	1	0.875	1	0.979167		0.0281885	0.00654202	0.0914385
425	588.518	599.306	561.082	590.548	605.997	576.765	550.597	562.146	526.812	521.662	640.47	563.507	3	582.968	546.518	591.103	575.213	562.831	601.98	557.041	36.4502	15.8902	39.1487	573.951		1	0.9375	1	0.9375	1	0.875	0.9375	1	1	1	1	1	0.973958		0.0635075	0.0276857	0.0682092
101	605.349	655.245	588.645	577.271	643.779	572.726	586.131	606.124	555.29	586.495	606.095	545.092	3	616.413	582.515	597.926	579.227	588.812	627.811	565.438	33.8981	18.6983	38.9992	594.02		1	1	1	1	1	1	0.9375	1	1	1	1	1	0.994792		0.0570656	0.0314776	0.065653
102	639.966	705.701	622.777	632.973	705.59	618.032	607.349	688.644	619.243	578.21	658.446	603.975	1	656.148	638.412	652.199	613.544	614.625	689.595	616.007	17.7358	38.6549	74.9706	640.076		1	1	1	0.9375	1	1	1	0.875	1	0.9375	0.8125	1	0.963542		0.0277089	0.0603911	0.117128
103	614.643	653.052	606.17	579.762	689.022	576.63	568.977	663.137	583.579	576.267	614.169	536.891	3	624.621	605.231	615.138	575.776	584.912	654.845	575.818	19.3902	39.3625	69.9326	605.192		1	1	0.9375	0.9375	1	1	1	0.875	1	1	1	1	0.979167		0.0320397	0.0650414	0.115555
105	579.765	630.611	575.161	539.361	638.531	539.56	542.457	578.155	529.038	568.857	612.942	523.995	2	595.179	549.883	572.484	568.598	557.61	615.06	541.938	45.296	3.88628	57.4501	571.536		0.9375	0.9375	1	1	0.9375	0.9375	1	1	1	1	0.9375	0.9375	0.96875		0.079253	0.00679971	0.100519
106	562.48	635.341	556.169	565.091	615.849	556.369	554.065	632.48	550.548	520.036	597.264	528.292	2	584.663	579.031	579.103	548.531	550.418	620.234	547.844	5.63198	30.5723	69.8157	572.832		1	1	1	1	0.8125	1	1	1	1	1	0.9375	1	0.979167		0.00983181	0.0533704	0.121878
107	628.611	667.943	594.267	609.524	677.024	582.7	602.849	680.788	587.867	582.084	611.151	565.121	2	630.274	623.835	623.083	586.119	605.767	659.226	582.489	6.4389	36.9642	53.4593	615.827		1	0.9375	1	0.9375	0.9375	1	1	0.9375	1	1	1	1	0.979167		0.0104557	0.0600236	0.0868088
108	689.43	725.664	648.669	668.85	731.628	630.999	636.187	744.099	626.664	625.525	711.221	611.126	2	687.921	668.983	677.159	649.291	654.998	728.153	629.364	18.9378	27.8684	73.1552	670.838		1	1	1	1	0.9375	1	1	0.875	0.9375	1	0.9375	1	0.973958		0.0282301	0.0415427	0.10905
109	580.672	623.844	570.965	543.645	634.892	526.337	555.957	624.546	547.918	531.52	574.2	518.084	2	591.827	576.14	568.291	541.268	552.949	614.371	540.826	15.6867	27.0232	61.4223	569.382		1	1	1	1	0.875	1	1	0.875	0.8125	1	0.9375	0.9375	0.953125		0.0275504	0.0474607	0.107875
110	604.577	677.271	584.943	570.483	655.552	571.001	586.764	646.242	562.397	538.505	572.281	528.224	1	622.263	598.468	599.012	546.336	575.082	637.836	561.641	23.7958	52.6756	62.7545	591.52		1	1	1	0.9375	1	0.9375	1	1	1	1	1	1	0.989583		0.0402282	0.0890513	0.10609
111	674.09	718.234	641.189	618.029	689.27	626.282	623.638	679.028	598.893	587.943	656.185	592.457	2	677.838	633.853	644.527	612.195	625.925	685.679	614.705	43.9848	32.3323	59.7543	642.103		1	1	1	1	1	0.9375	1	1	0.9375	1	0.9375	1	0.984375		0.0685011	0.0503537	0.0930603
113	628.122	662.497	628.395	629.329	694.434	625.792	626.881	670.7	628.37	600.818	647.111	587.932	3	639.671	641.984	649.852	611.954	621.288	668.685	617.622	-2.31226	37.898	47.3978	635.865		1	0.9375	1	1	0.875	1	1	0.9375	1	1	1	0.9375	0.973958		-0.0036364	0.0596007	0.0745406
114	595.109	676.035	565.948	582.778	645.104	584.3	565.485	637.097	549.664	550.836	626.613	567.459	3	612.364	584.082	604.061	581.636	573.552	646.212	566.843	28.2822	22.4248	72.6599	595.535		1	1	1	1	1	0.9375	1	0.9375	1	1	1	0.9375	0.984375		0.0474904	0.0376548	0.122008
115	641.026	705.3	620.667	600.781	680.305	607.901	633.749	675.777	618.635	583.662	686.088	602.194	1	655.664	642.72	629.662	623.981	614.804	686.868	612.349	12.9439	5.68114	72.0633	638.007		0.9375	0.9375	1	1	1	1	1	1	0.75	1	1	0.875	0.958333		0.020288	0.0089045	0.112951
116	539.836	553.493	533.447	567.94	554.187	531.626	500.872	514.292	495.874	521.659	519.952	536.435	2	542.259	503.679	551.251	526.015	532.577	535.481	524.345	38.5793	25.2357	2.9038	530.801		1	1	1	0.9375	1	0.9375	1	1	1	1	0.875	0.9375	0.973958		0.0726813	0.0475426	0.00547059
117	581.905	621.082	575.34	534.087	619.748	529.929	544.478	569.614	528.074	569.971	595.413	518.907	3	592.776	547.389	561.254	561.43	557.61	601.464	538.063	45.3868	-0.176162	43.854	565.712		0.9375	0.9375	0.9375	1	0.9375	0.9375	1	0.9375	1	1	0.9375	1	0.963542		0.0802296	-0.000311399	0.07752
118	619.171	658.452	572.484	576.464	611.815	568.694	577.645	653.058	576.006	569.86	610.11	549.284	3	616.702	602.236	585.658	576.418	585.785	633.359	566.617	14.466	9.23956	47.5737	595.254		1	0.9375	0.9375	1	1	1	1	0.9375	1	0.9375	1	1	0.979167		0.0243023	0.0155221	0.0799218
119	661.701	709.185	629.561	624.009	671.976	619.457	613.767	680.119	631.725	617.762	669.321	627.198	3	666.816	641.87	638.481	638.093	629.31	682.65	626.985	24.9458	0.387172	53.3409	646.315		0.9375	1	1	1	1	1	1	0.9375	1	1	1	1	0.989583		0.0385969	0.000599045	0.0825309
120	651.777	714.947	682.462	608.562	714.182	637.004	623.468	672.631	630.188	622.437	679.855	649.085	3	683.062	642.095	653.249	650.459	626.561	695.404	649.684	40.9665	2.79002	68.8428	657.216		1	1	0.9375	0.9375	1	1	1	0.875	0.9375	0.9375	1	1	0.96875		0.0623333	0.00424521	0.104749
121	704.311	757.103	692.647	666.607	745.928	661.083	664.284	715.509	647.456	619.51	649.792	653.837	3	718.02	675.75	691.206	641.046	663.678	717.083	663.756	42.2707	50.1597	53.4051	681.506		1	1	0.9375	0.875	0.9375	1	1	1	0.9375	1	1	1	0.973958		0.0620255	0.0736013	0.0783634
122	616.846	722.339	600.91	620.16	745.198	627.859	610.207	693.259	610.12	591.634	657.235	587.641	1	646.699	637.862	664.406	612.17	609.712	704.508	606.633	8.83628	52.2357	94.7963	640.284		1	1	1	1	0.9375	0.9375	1	0.75	0.9375	1	1	1	0.963542		0.0138006	0.081582	0.148053
123	657.61	654.773	685.839	579.11	745.683	653.009	653.688	766.762	617.856	709.175	725.312	582.045	2	666.074	679.435	659.267	672.177	649.896	723.133	634.687	-13.3614	-12.9099	73.2368	669.238		1	0.875	1	1	0.6875	0.875	0.9375	0.9375	0.9375	1	1	1	0.9375		-0.0199651	-0.0192904	0.109433
124	608.377	707.236	619.668	584.152	684.153	602.583	634.864	696.243	619.765	618.406	675.15	600.853	1	645.094	650.291	623.629	631.47	611.45	690.696	610.717	-5.19736	-7.84062	79.2457	637.621		0.8125	1	1	1	0.875	1	0.9375	0.9375	0.75	1	0.8125	1	0.927083		-0.00815117	-0.0122967	0.124283
125	625.327	706.174	625.235	626.933	702.752	618.776	608.946	702.072	638.616	586.904	649.76	594.186	2	652.245	649.878	649.487	610.283	612.028	690.189	619.203	2.36753	39.2037	78.1618	640.473		0.9375	1	1	1	1	1	1	1	1	1	0.9375	1	0.989583		0.00369653	0.0612105	0.122038
126	572.158	614.204	553.158	498.876	620.968	529.075	511.089	605.912	489.121	519.74	622.605	535.271	1	579.84	535.374	549.64	559.205	525.466	615.922	526.656	44.4656	-9.56541	90.4568	556.015		1	1	0.9375	0.9375	1	1	0.9375	0.75	1	0.9375	1	1	0.958333		0.079972	-0.0172035	0.162688
127	589.479	611.47	594.443	583.843	624.757	580.153	567.883	584.593	563.28	580.142	583.816	572.298	3	598.464	571.919	596.251	578.752	580.337	601.159	577.543	26.5449	17.4989	20.8225	586.346		0.9375	0.9375	0.9375	1	1	0.875	1	0.9375	1	0.8125	0.875	1	0.942708		0.0452717	0.0298439	0.0355123
128	696.967	696.626	678.575	631.069	704.038	634.462	632.828	709.682	631.866	618.296	713.295	614.842	2	690.723	658.125	656.523	648.811	644.79	705.91	639.936	32.5975	7.71207	61.1205	663.545		0.875	1	0.875	1	1	1	1	1	1	1	0.875	0.9375	0.963542		0.0491263	0.0116225	0.092112
130	700.107	770.626	653.814	678.773	724.374	676.02	675.882	757.093	656.898	681.199	710.978	653.642	3	708.183	696.624	693.056	681.939	683.99	740.768	660.093	11.5581	11.1163	56.7777	694.951		0.9375	1	1	1	1	0.9375	0.9375	1	1	1	1	1	0.984375		0.0166316	0.0159959	0.0817003
131	704.543	849.65	699.932	707.6	828.637	664.545	688.073	850.044	672.04	686.815	800.606	652.24	1	751.375	736.719	733.594	713.221	696.758	832.234	672.189	14.6561	20.3733	135.477	733.727		0.9375	0.9375	1	1	1	1	1	0.9375	1	1	0.9375	1	0.979167		0.0199749	0.0277668	0.184642
132	601.884	648.016	612.504	582.883	635.898	535.181	557.998	608.967	548.499	561.984	572.015	572.425	2	620.801	571.821	584.654	568.808	576.187	616.224	567.152	48.9798	15.8457	40.0371	586.521		0.875	0.9375	0.875	1	1	1	1	1	1	0.8125	0.875	0.9375	0.942708		0.0835091	0.0270165	0.0682621
133	570.455	621.562	554.344	548.541	609.009	547.603	540.859	623.389	531.507	530.691	592.32	511.811	3	582.12	565.252	568.384	544.94	547.636	611.57	536.316	16.8683	23.4441	63.9338	565.174		1	0.9375	0.9375	1	1	1	0.9375	0.9375	1	1	0.875	0.9375	0.963542		0.0298463	0.0414812	0.113122
134	603.282	646.023	587.407	581.563	642.641	562.258	569.218	625.686	564.214	558.047	619.048	541.512	1	612.237	586.373	595.487	572.869	578.028	633.35	563.848	25.8646	22.6184	55.322	591.742		1	1	1	1	0.875	1	0.9375	1	1	1	1	1	0.984375		0.0437093	0.0382235	0.0934902
135	607.818	639.709	599.03	571.935	676.444	566.903	557.036	628.819	568.259	559.126	617.932	538.1	2	615.519	584.705	605.094	571.719	573.979	640.726	568.073	30.8146	33.375	66.7474	594.259		1	0.9375	1	1	1	0.875	1	0.9375	0.9375	0.9375	0.875	1	0.958333		0.0518538	0.0561623	0.11232
136	707.261	841.559	690.644	669.095	754.669	671.481	732.388	661.702	726.254	668.867	724.854	577.519	1	746.488	706.781	698.415	657.08	694.403	745.696	666.474	39.7066	41.3347	51.293	702.191		1	1	1	1	0.875	1	0.9375	0.8125	1	1	0.9375	1	0.963542		0.0565467	0.0588653	0.0730471
137	560.901	661.682	569.277	589.454	682.209	544.859	583.11	689.233	584.305	553.916	603.702	516.303	1	597.287	618.883	605.507	557.974	571.845	659.207	553.686	-21.5957	47.5338	87.3612	594.913		1	1	1	1	0.875	0.9375	1	1	0.9375	1	0.9375	0.875	0.963542		-0.0363007	0.0799005	0.146847
138	592.896	635.296	596.308	545.176	639.51	554.167	564.739	624.512	563.257	516.174	583.63	524.35	1	608.167	584.169	579.618	541.385	554.746	620.737	559.521	23.9975	38.2329	65.9906	578.335		1	1	1	0.625	0.875	1	0.9375	0.875	1	1	1	1	0.942708		0.0414941	0.0661087	0.114105
139	629.919	707.712	612.953	625.999	673.254	601.72	634.957	676.501	610.633	592.488	628.338	579.124	3	650.194	640.697	633.658	599.983	620.841	671.451	601.107	9.49731	33.6744	50.6105	631.133		1	0.875	1	1	1	1	0.875	1	1	1	1	0.9375	0.973958		0.015048	0.0533555	0.08019
140	662.156	769.996	647.337	622.534	773.479	632.479	647.463	717.672	653.328	667.764	734.575	636.832	2	693.163	672.821	676.164	679.724	649.979	748.93	642.494	20.3419	-3.55961	98.951	680.468		0.9375	0.875	1	1	0.6875	1	1	1	1	1	0.875	1	0.947917		0.029894	-0.00523112	0.145416
141	518.622	605.651	515.54	509.814	578.361	511.896	501.908	582.357	497.394	492.936	554.727	474.922	2	546.604	527.22	533.357	507.529	505.82	580.274	499.938	19.3843	25.8281	74.454	528.677		1	1	1	1	0.9375	1	1	1	1	1	0.875	1	0.984375		0.0366657	0.0488542	0.140831
143	599.317	643.996	566.796	587.497	623.219	553.077	571.591	649.481	551.728	563.234	602.052	556.078	2	603.37	590.933	587.931	573.788	580.41	629.687	556.92	12.4367	14.1436	49.2773	589.005		1	0.9375	1	1	0.9375	1	1	0.8125	1	0.9375	0.9375	1	0.963542		0.0211147	0.0240126	0.0836619
144	636.221	691.629	620.162	572.339	696.345	580.348	603.841	704.134	601.561	586.97	685.188	576.641	2	649.337	636.512	616.344	616.266	599.843	694.324	594.678	12.8252	0.0776331	94.4812	629.615		1	1	0.875	0.875	0.875	0.9375	0.875	0.9375	1	1	1	0.9375	0.942708		0.0203699	0.000123303	0.150062
145	597.211	670.185	611.386	583.482	669.528	577.918	592.291	652.064	579.371	577.169	604.798	578.581	2	626.261	607.908	610.309	586.849	587.538	649.144	586.814	18.3522	23.46	61.6053	607.832		1	0.8125	0.9375	1	1	1	1	0.875	0.9375	1	0.9375	0.9375	0.953125		0.0301929	0.0385962	0.101353
146	608.584	657.609	590.996	567.335	619.88	567.682	571.603	680.387	585.841	529.625	589.009	537.959	1	619.063	612.61	584.966	552.198	569.287	636.721	570.62	6.45279	32.7681	67.4347	592.209		0.875	1	1	1	0.9375	1	1	0.875	1	1	1	0.9375	0.96875		0.0108961	0.055332	0.11387
147	649.851	721.841	656.533	651.994	740.766	615.59	627.55	721.4	610.167	647.033	688.34	590.825	3	676.075	653.039	669.45	642.066	644.107	718.087	618.279	23.0358	27.3839	73.9797	660.158		0.9375	1	0.9375	1	0.875	0.9375	1	1	1	0.9375	1	1	0.96875		0.0348944	0.0414809	0.112064
148	595.203	657.663	602.05	590.877	665.944	609.617	567.422	662.223	619.125	552.389	611.407	569.839	1	618.306	616.257	622.146	577.878	576.473	649.309	600.158	2.04876	44.2675	72.8367	608.647		1	0.9375	0.9375	1	1	1	0.9375	0.875	1	0.9375	1	0.9375	0.963542		0.00336609	0.0727311	0.11967
149	560.646	586.385	554.314	521.796	586.519	539.921	510.199	563.822	516.483	508.976	570.263	512.32	2	567.115	530.168	549.412	530.52	525.404	576.747	530.759	36.9469	18.8923	51.343	544.304		1	0.625	1	1	1	1	1	0.9375	1	1	0.875	1	0.953125		0.0678792	0.0347091	0.0943279
150	615.475	668.207	616.891	593.52	654.574	591.661	603.787	646.936	607.669	570.334	607.83	575.056	3	633.524	619.464	613.251	584.407	595.779	644.387	597.819	14.0603	28.8447	48.6077	612.662		1	0.875	1	1	1	1	1	1	1	1	1	1	0.989583		0.0229495	0.0470809	0.0793386
151	723.422	864.971	699.204	688.722	765.261	683.521	748.425	660.175	752.898	682.284	740.178	586.754	2	762.532	720.499	712.502	669.738	710.713	757.646	680.594	42.0328	42.7631	46.9331	716.318		0.9375	0.75	1	1	0.875	0.9375	1	0.9375	1	0.8125	1	1	0.9375		0.058679	0.0596986	0.0655199
152	761.278	898.133	757.015	778.121	837.033	741.517	794.034	791.939	782.08	753.26	813.601	650.998	2	805.475	789.351	785.557	739.286	771.673	835.176	732.902	16.1245	46.2709	63.5034	779.917		1	1	0.875	1	1	1	0.9375	1	0.8125	1	1	1	0.96875		0.0206746	0.0593279	0.0814233
153	602.47	684.738	586.634	559.313	642.545	579.024	596.388	659.742	560.416	583.758	635.809	551.843	3	624.614	605.516	593.627	590.47	585.483	655.708	569.479	19.0984	3.15728	70.2257	603.557		1	1	1	1	1	1	0.9375	0.9375	1	1	0.9375	0.9375	0.979167		0.031643	0.00523112	0.116353
155	694.633	765.964	696.597	725.248	771.433	677.703	667.409	775.754	687.068	702.097	729.328	668.49	1	719.065	710.077	724.794	699.972	697.347	760.62	682.465	8.98757	24.8229	63.273	713.477		0.9375	1	1	1	1	0.9375	1	1	1	1	1	1	0.989583		0.0125969	0.0347915	0.0886826
156	733.304	864.607	712.277	786.045	875.36	714.912	736.589	805.993	683.176	702.647	816.043	666.56	2	770.063	741.92	792.106	728.417	739.646	840.501	694.231	28.1431	63.6889	100.854	758.126		1	0.9375	0.9375	1	1	0.9375	0.875	1	1	1	0.9375	1	0.96875		0.0371219	0.0840083	0.133031
157	611.037	658.409	614.706	561.941	673.658	570.735	568.867	672.058	558.963	582.642	632.067	556.606	3	628.051	599.963	602.111	590.439	581.122	659.048	575.253	28.0879	11.6729	77.9261	605.141		1	1	1	1	0.875	1	1	1	1	1	0.875	0.9375	0.973958		0.0464155	0.0192896	0.128774
158	642.423	710	632.65	606.724	680.684	633.359	605.219	677.318	562.782	590.479	630.552	589.964	3	661.691	615.106	640.256	603.665	611.211	674.639	604.689	46.5847	36.5908	63.4276	630.179		1	0.9375	1	0.9375	1	1	1	0.9375	1	1	0.9375	1	0.979167		0.0739229	0.0580641	0.10065
159	552.05	605.708	570.268	557.085	612.763	553.647	513.875	612.266	535.226	543.508	600.059	556.966	3	576.009	553.789	574.498	566.844	541.63	607.699	554.027	22.2197	7.65389	66.0691	567.785		1	0.9375	1	0.9375	1	1	0.9375	0.8125	1	1	1	1	0.96875		0.039134	0.0134803	0.116363
160	624.92	688.818	630.227	603.833	721.093	601.077	600.697	692.8	617.516	572.267	631.613	569.114	1	647.988	637.005	642.001	590.998	600.429	683.581	604.484	10.984	51.0031	83.1516	629.498		0.9375	1	1	1	1	0.9375	1	1	1	1	0.9375	1	0.984375		0.0174488	0.0810219	0.132092
161	600.075	711.454	615.833	585.353	687.739	606.654	596.635	707.329	617.937	575.878	665.485	586.812	1	642.454	640.634	626.582	609.391	589.485	693.002	606.809	1.82019	17.1904	103.517	629.765		0.9375	0.875	1	1	0.875	1	0.9375	1	1	1	0.9375	1	0.963542		0.00289027	0.0272965	0.164374
162	614.236	688.833	618.39	564.435	696.021	585.548	582.658	637.129	572.821	579.625	637.541	562.649	1	640.486	597.536	615.335	593.272	585.239	664.881	584.852	42.95	22.063	79.6424	611.657		0.875	1	1	0.9375	1	0.9375	1	0.875	1	0.9375	0.9375	0.9375	0.953125		0.0702191	0.0360709	0.130208
163	578.745	578.905	626.968	521.56	621.299	582.328	552.887	618.205	556.883	589.176	599.701	510.592	3	594.873	575.992	575.062	566.49	560.592	604.527	569.193	18.881	8.57272	43.9352	578.104		1	0.875	0.9375	0.9375	1	1	1	1	1	1	1	1	0.979167		0.0326603	0.014829	0.0759988
164	628.574	704.784	627.761	617.446	717.301	599.599	616.826	693.37	615.422	598.308	699.704	600.571	1	653.706	641.873	644.782	632.861	615.288	703.79	610.838	11.8335	11.9207	88.5014	643.305		1	1	1	1	0.875	0.9375	1	0.9375	1	1	0.8125	1	0.963542		0.0183948	0.0185303	0.137573
165	648.182	694.015	640.581	616.031	647.855	598.293	631.299	686.222	597.756	574.067	643.748	613.041	1	660.926	638.426	620.726	610.285	617.395	667.96	612.418	22.5005	10.441	50.5653	632.591		1	1	1	1	1	1	1	1	0.9375	1	0.9375	1	0.989583		0.0355688	0.0165052	0.0799337
166	595.482	618.139	590.652	594.988	648.633	596.021	577.446	657.839	584.921	567.814	624.636	534.633	3	601.424	606.736	613.214	575.694	583.933	637.312	576.557	-5.31122	37.5195	53.3792	599.267		1	1	1	0.9375	1	0.9375	1	1	1	0.8125	1	0.9375	0.96875		-0.00886286	0.0626089	0.0890742
167	604.684	641.483	586.335	566.267	655.392	562.126	562.264	652.676	550.756	542.74	622.79	546.82	2	610.834	588.566	594.595	570.783	568.989	643.085	561.509	22.2686	23.8114	74.0967	591.194		0.875	1	1	0.875	0.8125	1	1	0.8125	1	1	0.875	1	0.9375		0.0376671	0.0402767	0.125334
168	567.038	598.384	555.127	570.141	613.493	562.93	545.191	586.133	529.265	525.798	622.085	545.042	3	573.517	553.53	582.188	564.308	552.042	605.024	548.091	19.9868	17.8799	52.9817	568.386		0.9375	0.9375	1	1	1	1	1	0.8125	0.9375	1	0.9375	1	0.963542		0.0351642	0.0314573	0.0932143
169	602.687	682.493	609.984	589.104	691.845	583.4	610.419	667.873	567.001	600.826	638.665	570.086	3	631.722	615.098	621.45	603.192	600.759	670.219	582.618	16.6239	18.2576	69.4601	617.865		1	0.875	1	1	1	1	0.875	1	1	1	1	1	0.979167		0.0269055	0.0295495	0.112419
170	706.418	720.096	683.042	669.278	715.444	667.766	695.89	665.773	681.627	597.533	635.224	610.619	3	703.185	681.097	684.163	614.459	667.28	684.134	660.763	22.0889	69.7043	16.8543	670.726		1	0.9375	1	1	1	1	1	0.8125	1	1	1	1	0.979167		0.0329328	0.103924	0.0251285
171	598.759	657.323	572.254	572.189	640.447	585.984	585.916	644.363	593.694	568.52	617.945	551.46	1	609.445	607.991	599.54	579.308	581.346	640.019	575.848	1.45385	20.2316	58.6734	599.071		0.875	0.9375	1	1	1	1	1	0.9375	1	1	0.875	1	0.96875		0.00242684	0.0337716	0.0979406
172	674.855	684.692	629.175	635.161	692.418	621.325	617.493	673.548	596.227	597.005	673.658	603.668	1	662.907	629.089	649.635	624.777	631.129	681.079	612.599	33.8181	24.8578	49.9503	641.602		0.9375	1	1	1	1	1	0.9375	0.75	1	1	0.875	0.9375	0.953125		0.0527088	0.0387433	0.0778524
173	617.256	667.656	610.126	589.176	660.075	593.662	595.494	657.657	592.687	575.341	652.026	571.826	2	631.679	615.279	614.304	599.731	594.317	659.354	592.075	16.4	14.5737	65.0369	615.248		1	0.9375	1	1	0.875	1	1	1	0.9375	1	0.9375	0.9375	0.96875		0.0266558	0.0236875	0.105708
174	556.076	602.009	538.769	580.352	601.23	554.906	529.817	570.94	530.555	538.121	568.216	541.397	3	565.618	543.77	578.829	549.244	551.091	585.599	541.407	21.8477	29.585	34.5073	559.366		1	0.9375	1	1	0.9375	0.875	0.9375	1	1	1	1	1	0.973958		0.0390579	0.0528903	0.06169
176	578.653	636.842	599.062	546.968	659.576	562.736	564.244	623.926	565.935	547.748	607.68	556.56	2	604.852	584.702	589.76	570.663	559.403	632.006	571.073	20.1508	19.0975	72.6029	587.494		0.875	1	1	1	0.9375	1	1	0.9375	1	1	0.875	1	0.96875		0.0342996	0.0325067	0.123581
177	671.323	718.593	638.887	608.507	729.978	597.298	609.991	713.06	566.814	645.655	673.878	569.172	3	676.268	629.955	645.261	629.568	633.869	708.877	593.043	46.3123	15.6926	75.0082	645.263		1	1	0.9375	1	1	1	1	1	1	1	1	1	0.994792		0.0717727	0.0243197	0.116244
178	581.749	657.198	553.291	566.582	692.87	554.666	556.198	676.437	533.929	555.377	660.006	547.208	2	597.413	588.854	604.706	587.531	564.976	671.628	547.273	8.55823	17.1755	106.651	594.626		1	1	1	1	1	1	1	0.9375	1	0.9375	0.875	1	0.979167		0.0143926	0.0288846	0.179359
179	630.751	676.978	622.743	601.805	673.069	600.272	596.846	664.851	573.782	615.015	649.031	577.671	3	643.491	611.826	625.049	613.906	611.104	665.982	593.617	31.6642	11.1434	54.8783	623.568		1	1	1	1	1	0.875	1	1	1	1	1	1	0.989583		0.0507791	0.0178704	0.0880069
180	653.941	682.946	650.971	661.729	685.009	601.659	606.792	656.501	608.998	660.892	647.418	606.17	3	662.619	624.097	649.466	638.16	645.839	667.968	616.949	38.5221	11.3056	22.1298	643.585		1	0.9375	1	1	1	1	1	1	1	1	1	1	0.994792		0.0598554	0.0175665	0.0343852
181	591.493	639.287	584.345	582.408	634.666	575.972	562.247	610.457	548.338	537.227	626.302	560.709	3	605.042	573.681	597.682	574.746	568.344	627.678	567.341	31.3611	22.9361	59.3344	587.788		1	1	1	1	1	0.9375	1	0.9375	1	1	0.9375	0.9375	0.979167		0.0533544	0.0390211	0.100945
182	594.232	627.518	586.166	548.73	623.49	568.935	565.877	616.599	598.358	534.191	579.343	552.191	3	602.638	593.611	580.385	555.242	560.757	611.738	576.412	9.02702	25.1432	50.9803	582.969		1	0.9375	0.9375	0.9375	1	1	1	1	1	1	0.875	1	0.973958		0.0154846	0.0431295	0.0874494
183	544.447	615.352	538.16	499.984	604.361	534.43	503.101	594.433	494.279	515.851	580.068	516.259	2	565.986	530.604	546.258	537.392	515.846	598.553	520.782	35.3817	8.86583	82.7075	545.06		1	0.9375	1	1	1	0.9375	0.9375	1	1	1	1	1	0.984375		0.0649134	0.0162658	0.15174
184	603.435	643.398	602.825	606.622	640.588	568.784	603.73	639.751	575.981	562.275	634.77	555.374	1	616.553	606.487	605.331	584.14	594.016	639.627	575.741	10.0651	21.1919	45.6112	603.128		1	1	0.9375	1	1	1	1	0.875	1	1	0.8125	0.9375	0.963542		0.0166881	0.0351367	0.0756245
185	596.469	663.967	590.39	568.329	658.199	593.867	567.947	649.016	615.493	557.504	610.548	562.472	2	616.942	610.819	606.798	576.841	572.562	645.433	590.555	6.1233	29.9569	72.8703	602.85		1	1	1	1	1	1	1	1	1	0.8125	0.875	1	0.973958		0.0101572	0.0496921	0.120876
186	643.603	682.218	608.96	621.265	709.377	617.202	645.685	726.336	615.452	627.546	683.344	629.747	1	644.927	662.491	649.281	646.879	634.525	700.319	617.84	-17.5636	2.40218	65.7941	650.895		1	1	1	1	0.9375	1	0.8125	1	1	1	0.9375	1	0.973958		-0.0269838	0.00369058	0.101083
187	586.381	597.495	573.56	582.592	649.146	573.316	545.351	596.361	566.643	573.279	577.801	542.395	3	585.812	569.451	601.685	564.492	571.901	605.201	563.978	16.3605	37.1929	33.2997	580.36		0.9375	1	0.9375	1	0.9375	0.9375	1	1	1	1	0.9375	1	0.973958		0.0281903	0.064086	0.0573777
188	667.488	668.419	756.588	601.475	736.512	673.44	668.313	752.481	620.602	736.97	720.751	561.622	2	697.498	680.465	670.476	673.114	668.561	719.541	653.063	17.033	-2.63832	50.9792	680.388		1	0.9375	0.875	1	1	1	0.875	0.9375	0.9375	1	1	0.9375	0.958333		0.0250342	-0.00387767	0.0749266
189	576.112	657.674	577.897	589.289	680.844	598.821	569.266	673.107	587.856	574.248	638.059	579.895	1	603.895	610.077	622.985	597.401	577.229	662.421	586.117	-6.18211	25.5844	85.1921	608.589		1	1	0.875	1	1	1	0.9375	0.9375	1	1	1	1	0.979167		-0.0101581	0.0420388	0.139983
190	668.369	751.243	693.031	640.177	767.823	635.739	643.404	737.996	628.668	636.982	703.441	653.626	2	704.214	670.023	681.246	664.683	647.233	740.126	652.766	34.1917	16.5629	92.8927	680.042		1	1	1	1	1	0.875	1	0.9375	0.9375	1	0.9375	1	0.973958		0.0502789	0.0243558	0.136599
191	643.303	693.44	640.849	640.913	664.948	607.135	603.75	659.304	614.4	614.614	641.506	603.274	1	659.198	625.818	637.665	619.798	625.645	664.8	616.415	33.3796	17.8674	39.1542	635.62		1	1	1	1	0.875	1	1	1	1	1	0.9375	0.875	0.973958		0.052515	0.0281101	0.0616001
192	675.964	758.771	674.177	646.321	745.679	645.505	675.291	740.298	630.629	668.504	681.199	624.183	3	702.971	682.073	679.168	657.962	666.52	731.487	643.623	20.8979	21.2063	64.9668	680.543		1	0.9375	1	1	0.9375	0.9375	1	1	1	1	0.9375	1	0.979167		0.0307077	0.0311609	0.0954631
193	650.241	699.093	646.753	613.698	708.295	598.651	631.276	692.059	621.163	609.389	659.716	624.324	2	665.362	648.166	640.215	631.143	626.151	689.791	622.723	17.1962	9.07159	63.6398	646.222		1	0.9375	1	1	0.875	1	1	0.9375	1	0.9375	1	0.9375	0.96875		0.0266103	0.0140379	0.0984798
194	618.066	652.36	607.394	632.887	655.732	615.436	614.89	629.055	599.362	574.136	656.326	589.514	3	625.94	614.436	634.685	606.659	609.995	648.368	602.927	11.5043	28.0259	38.3736	620.43		1	0.9375	1	0.9375	0.9375	1	1	1	1	1	1	1	0.984375		0.0185425	0.0451718	0.06185
196	625.959	702.541	642.38	642.093	690.167	636.277	636.058	709.747	622.276	615.414	649.957	611.615	1	656.96	656.027	656.179	625.662	629.881	688.103	628.137	0.933275	30.5169	58.222	648.707		1	1	0.75	1	0.875	1	1	1	0.9375	1	0.9375	0.9375	0.953125		0.00143867	0.0470426	0.0897509
198	765.54	817.166	728.835	723.342	809.246	717.507	735.865	841.8	723.31	714.244	792.102	709.056	1	770.514	766.991	750.032	738.467	734.748	815.079	719.677	3.52237	11.5646	80.3308	756.501		1	1	1	1	0.875	1	0.9375	1	1	0.875	1	0.875	0.963542		0.00465613	0.0152869	0.106187
199	618.443	671.576	590.535	567.211	651.097	582.053	557.222	666.201	558.419	547.068	637.981	546.045	3	626.851	593.948	600.12	577.031	572.486	656.714	569.263	32.9036	23.089	84.2279	599.488		1	0.875	1	0.9375	1	1	0.9375	1	1	1	1	1	0.979167		0.0548862	0.0385145	0.1405
200	570.142	605.85	585.58	567.699	621.681	564.896	575.093	617.734	565.134	569.935	593.437	553.615	2	587.191	585.987	584.759	572.329	570.717	609.676	567.306	1.20362	12.43	38.9582	582.566		1	1	1	1	0.9375	1	0.9375	0.9375	1	1	1	1	0.984375		0.00206606	0.0213366	0.0668735
201	531.074	604.554	511.33	533.955	620.626	520.602	528.53	596.38	529.527	524.084	550.34	497.923	1	548.986	551.479	558.394	524.116	529.411	592.975	514.845	-2.49308	34.2784	63.5644	545.744		1	0.9375	1	1	0.9375	0.9375	1	1	1	1	1	1	0.984375		-0.00456823	0.0628104	0.116473
202	592.499	668.545	588.944	596.238	668.793	604.715	566.951	657.254	589.483	566.299	650.247	570.593	2	616.663	604.563	623.249	595.713	580.497	661.21	588.434	12.1	27.5357	80.7133	610.047		0.9375	1	0.875	1	1	1	1	0.9375	1	0.875	1	1	0.96875		0.0198346	0.045137	0.132307
203	582.868	624.048	552.931	537.388	628.195	551.277	525.775	617.063	520.579	521.295	605.249	501.544	3	586.615	554.472	572.287	542.696	541.831	618.639	531.583	32.1431	29.5906	76.8073	564.018		1	0.9375	1	1	1	1	1	1	1	1	0.9375	1	0.989583		0.0569895	0.0524639	0.136179
204	699.657	792.205	689.792	696.147	761.297	678.212	696.815	806.754	668.666	700.395	753.117	636.441	2	727.218	724.078	711.885	696.651	698.254	778.344	668.277	3.13956	15.2341	80.0897	714.958		0.9375	1	1	1	1	1	0.9375	1	1	0.9375	0.875	1	0.973958		0.00439125	0.0213077	0.11202
205	595.269	674.361	597.399	571.471	686.897	539.182	609.772	624.282	558.192	539.036	646.683	549.533	2	622.343	597.415	599.183	578.417	578.887	658.056	561.077	24.9274	20.766	79.1688	599.34		0.875	1	0.9375	1	0.875	1	1	1	1	1	1	0.9375	0.96875		0.0415914	0.0346481	0.132093
206	653.283	700.025	673.388	613.249	689.261	670.465	615.601	701.863	647.377	624.16	694.042	589.312	1	675.565	654.947	657.658	635.838	626.573	696.298	645.135	20.6183	21.8206	69.7248	656.002		1	1	1	0.9375	0.875	0.9375	0.9375	0.75	1	1	1	1	0.953125		0.0314302	0.033263	0.106287
207	607.995	635.25	600.041	564.469	640.841	570.097	562.369	612.346	576.893	542.786	614.826	561.052	3	614.428	583.869	591.802	572.888	569.404	625.816	577.021	30.559	18.9144	56.4117	590.747		0.9375	0.9375	1	0.9375	1	1	1	1	1	1	1	1	0.984375		0.0517294	0.0320177	0.0954921
208	586.138	621.265	578.154	546.718	583.17	532.522	526.429	607.036	512.57	511.911	551.714	501.571	2	595.185	548.678	554.137	521.732	542.799	590.796	531.204	46.5072	32.4049	47.9976	554.933		0.9375	1	1	0.9375	0.6875	0.9375	1	0.875	1	1	0.9375	1	0.942708		0.0838069	0.0583943	0.0864925
209	591.949	608.227	577.893	545.945	620.302	576.99	567.308	619.38	584.489	546.909	586.687	560.965	3	592.69	590.392	581.079	564.854	563.027	608.649	575.084	2.29753	16.2255	45.6215	582.254		0.875	1	1	1	0.875	1	0.9375	0.8125	1	0.9375	0.9375	1	0.947917		0.00394593	0.0278668	0.0783533
210	590.979	603.915	560.038	549.83	585.007	542.1	548.518	607.145	539.407	535.742	573.623	526.62	2	584.977	565.023	558.979	545.328	556.267	592.422	542.041	19.9539	13.6503	36.1549	563.577		0.9375	1	1	1	0.875	1	0.9375	1	0.9375	1	1	1	0.973958		0.0354058	0.0242209	0.0641526
211	622.648	736.72	607.976	585.957	708.832	610.664	648.331	681.083	593.586	611.284	656.454	573.334	1	655.781	641	635.151	613.691	617.055	695.772	596.39	14.7812	21.4602	78.7175	636.406		1	1	1	1	1	1	1	1	1	1	0.9375	1	0.994792		0.023226	0.0337209	0.123691
212	659.689	733.353	633.5	633.095	759.174	643.495	628.644	728.097	633.402	616.949	691.413	599.298	2	675.514	663.381	678.588	635.887	634.594	728.009	627.424	12.1334	42.7012	93.415	663.342		1	1	1	1	1	1	1	0.9375	1	1	0.9375	1	0.989583		0.0182913	0.0643728	0.140825
213	640.645	702.938	674.069	599.352	699.951	614.083	595.444	660.469	598.963	598.534	666.781	615.748	3	672.551	618.292	637.795	627.021	608.493	682.535	625.716	54.2585	10.7745	74.0413	638.915		0.9375	0.9375	1	0.9375	0.875	0.9375	1	1	1	1	1	1	0.96875		0.0849229	0.0168638	0.115886
214	590.468	680.944	601.996	606.223	696.811	573.887	604.454	687.923	597.531	573.138	614.732	547.1	3	624.469	629.969	625.64	578.323	593.571	670.102	580.128	-5.50004	47.3172	76.5317	614.6		1	1	0.9375	1	1	0.9375	1	1	1	1	0.9375	1	0.984375		-0.00894897	0.0769885	0.124523
215	582.621	602.214	582.834	558.596	621.644	585.39	566.104	583.887	571.246	545.135	560.962	561.642	3	589.223	573.746	588.543	555.913	563.114	592.177	575.278	15.4769	32.6303	29.0629	576.856		1	1	1	0.9375	1	1	1	0.9375	1	1	1	1	0.989583		0.0268297	0.0565658	0.0503815
216	699.941	762.827	695.257	668.339	747.55	663.303	659.654	739.692	647.637	648.804	675.494	669.306	2	719.342	682.328	693.064	664.535	669.184	731.391	668.876	37.014	28.5293	62.2066	689.817		0.875	0.9375	1	1	1	0.9375	1	1	1	0.9375	1	1	0.973958		0.0536577	0.0413578	0.0901783
217	768.481	793.137	748.66	710.937	772.807	679.312	727.786	779.764	732.414	728.466	789.851	726.323	1	770.093	746.655	721.019	748.213	733.918	783.89	721.677	23.4382	-27.1949	49.9723	746.495		1	1	1	1	0.6875	1	0.75	1	1	1	1	1	0.953125		0.0313977	-0.0364301	0.0669426
218	713.954	853.516	718.916	700.561	795.623	699.631	708.487	793.382	697.063	717.028	786.017	687.408	1	762.129	732.977	731.939	730.151	710.008	807.135	700.755	29.152	1.78739	97.1271	739.299		1	1	1	1	1	1	0.8125	0.75	1	1	0.875	0.9375	0.947917		0.0394319	0.00241768	0.131377
219	623.571	685.87	597.209	600.531	685.689	599.883	596.752	656.449	590.674	565.28	658.246	588.14	1	635.55	614.625	628.701	603.889	596.534	671.563	593.977	20.9249	24.8124	75.0297	620.691		0.9375	0.9375	1	1	0.875	0.9375	0.9375	1	1	0.9375	0.875	0.9375	0.947917		0.0337122	0.0399754	0.120881
220	643.182	721.726	605.142	576.076	700.066	597.417	590.219	709.342	588.441	583.721	649.353	541.069	2	656.683	629.334	624.52	591.381	598.3	695.122	583.017	27.3495	33.1385	96.8222	625.479		0.875	1	1	0.9375	1	1	1	0.6875	1	1	0.9375	1	0.953125		0.0437257	0.0529809	0.154797
221	640.346	646.713	588.262	573.409	668.977	578.844	571.128	678.153	576.241	577.673	686.779	568.58	1	625.107	608.507	607.077	611.01	590.639	670.155	577.982	16.5997	-3.93361	79.5164	612.925		0.9375	0.8125	1	1	1	1	0.9375	1	0.9375	1	1	0.9375	0.963542		0.0270827	-0.00641776	0.129733
222	642.582	737.771	616.396	641.495	708.05	584.93	619.329	738.93	584.25	594.363	712.508	572.338	1	665.583	647.503	644.825	626.403	624.442	724.314	589.479	18.08	18.4221	99.8719	646.078		0.9375	1	1	1	0.875	1	0.9375	1	1	1	0.875	1	0.96875		0.0279842	0.0285136	0.154582
223	799.806	808.952	738.423	758.654	821.118	669.328	697.95	811.355	708.884	762.012	774.892	695.322	1	782.394	739.396	749.7	744.075	754.606	804.079	702.989	42.9973	5.62446	49.4737	753.891		1	1	0.875	1	0.875	1	0.8125	0.9375	1	1	1	1	0.958333		0.0570338	0.00746058	0.0656245
224	636.775	654.482	616.411	584.858	639.29	530.683	581.977	601.26	554.606	576.48	593.95	590.529	2	635.889	579.281	584.944	586.986	595.022	622.246	573.057	56.6082	-2.04278	27.2231	596.775		0.9375	0.625	1	1	1	1	0.9375	0.9375	0.9375	0.9375	1	0.9375	0.9375		0.0948569	-0.00342303	0.0456171
225	666.081	712.975	634.796	612.007	693.988	635.212	596.643	709.389	577.76	617.347	710.301	588.369	2	671.284	627.931	647.069	638.673	623.02	706.663	609.034	43.3531	8.3965	83.6437	646.239		1	1	0.8125	1	1	1	1	0.9375	0.9375	1	0.9375	1	0.96875		0.0670852	0.0129929	0.129432
227	672.523	747.194	667.567	616.771	726.753	596.45	590.904	742.877	622.957	551.988	660.785	580.162	2	695.761	652.246	646.658	597.645	608.047	719.402	616.784	43.515	49.0131	111.356	648.078		0.875	0.9375	1	1	1	1	0.9375	1	1	1	1	0.9375	0.973958		0.0671447	0.0756285	0.171825
228	612.874	660.895	596.26	564.691	671.414	593.784	593.946	687.012	576.371	595.825	628.255	570.106	3	623.343	619.11	609.963	598.062	591.834	661.894	584.13	4.23304	11.9008	70.0604	612.619		0.875	1	1	1	0.875	0.9375	1	0.8125	1	1	1	1	0.958333		0.00690974	0.019426	0.114362
229	592.705	708.996	624.525	595.726	689.153	598.251	579.375	671.175	586.324	557.077	639.968	584.683	1	642.075	612.291	627.71	593.909	581.221	677.323	598.446	29.784	33.8007	96.1021	618.996		1	1	0.9375	1	1	0.9375	1	1	1	1	1	1	0.989583		0.0481166	0.0546056	0.155255
230	639.564	737.108	618.102	606.89	760.347	583.976	615.237	717.181	586.632	600.319	687.186	559.925	1	664.925	639.684	650.404	615.81	615.503	725.455	587.159	25.241	34.5941	109.953	642.706		1	0.9375	1	0.9375	1	1	1	1	1	1	0.9375	0.9375	0.979167		0.039273	0.0538257	0.171078
231	674.875	742.022	636.179	628.556	736.153	594.389	616.962	728.043	599.337	592.817	679.248	576.042	2	684.359	648.114	653.033	616.036	628.302	721.367	601.487	36.2447	36.997	93.0643	650.385		0.9375	0.9375	1	1	0.875	1	1	1	1	0.9375	0.8125	1	0.958333		0.0557281	0.0568848	0.143091
232	600.231	672.681	604.039	582.64	661.816	563.122	595.657	657.685	569.975	574.905	609.042	559.462	2	625.65	607.772	602.526	581.136	588.358	650.306	574.15	17.8781	21.39	61.9479	604.271		1	1	1	1	1	1	0.9375	1	0.9375	1	0.875	0.9375	0.973958		0.0295863	0.035398	0.102517
233	564.711	589.879	575.598	542.286	607.194	569.813	544.731	571.723	550.815	550.88	560.798	582.492	3	576.73	555.756	573.098	564.723	550.652	582.399	569.68	20.9733	8.37436	31.7467	567.577		1	1	1	0.9375	0.875	0.875	1	0.9375	1	1	1	0.9375	0.963542		0.0369524	0.0147546	0.0559338
234	667.998	762.878	693.552	629.745	772.424	620.585	655.589	724.14	635.07	629.158	718.776	614.027	2	708.142	671.6	674.251	653.987	645.622	744.554	640.809	36.5429	20.2642	98.9318	676.995		1	1	1	1	1	1	1	1	1	0.9375	0.9375	1	0.989583		0.0539781	0.0299326	0.146134
235	594.379	621.984	556.167	565.213	625.371	590.153	554.534	636.389	567.686	551.832	611.512	519.284	3	590.843	586.203	593.579	560.876	566.489	623.814	558.322	4.64002	32.7032	57.3248	582.875		1	1	1	1	0.9375	0.9375	1	0.9375	1	1	1	1	0.984375		0.00796057	0.0561067	0.0983482
236	804.549	916.191	818.08	773.616	951.058	752.459	777.655	852.082	760.558	764.997	893.982	766.287	1	846.273	796.765	825.711	808.422	780.204	903.328	774.346	49.5087	17.2892	123.124	819.293		1	0.875	1	0.9375	0.9375	1	1	0.75	0.9375	1	1	1	0.953125		0.0604285	0.0211026	0.150281
237	814.865	898.805	824.436	774.211	897.773	767.785	751.889	855.009	756.763	770.917	867.666	764.343	1	846.035	787.887	813.257	800.975	777.97	879.813	778.332	58.1483	12.2815	101.843	812.039		1	0.9375	1	1	0.9375	0.875	1	0.875	1	0.9375	0.875	0.9375	0.947917		0.0716078	0.0151243	0.125416
238	705.241	773.369	671.841	678.495	778.022	663.079	671.609	764.682	669.824	632.827	698.649	629.076	2	716.817	702.038	706.532	653.517	672.043	753.68	658.455	14.7786	53.0145	81.6372	694.726		0.875	1	1	1	0.875	0.875	1	0.9375	1	0.9375	0.875	1	0.947917		0.0212725	0.07631	0.11751
239	579.63	655.335	568.857	571.412	672.765	550.167	553.548	649.651	562.089	522.356	596.939	544.224	1	601.274	588.429	598.115	554.506	556.736	643.673	556.334	12.8448	43.6086	86.9363	585.581		1	0.9375	1	1	0.9375	1	0.75	1	1	1	1	0.9375	0.963542		0.0219352	0.0744706	0.148462
240	575.607	617.977	580.741	578.114	622.458	567.86	568.921	609.326	574.442	553.299	590.129	543.389	3	591.442	584.23	589.477	562.272	568.985	609.973	566.608	7.21217	27.2051	40.9873	581.855		1	0.9375	0.9375	1	1	0.9375	1	0.8125	1	1	1	1	0.96875		0.0123951	0.0467558	0.0704424
241	678.932	750.248	695.162	640.008	729.119	620.702	661.956	726.834	648.837	643.703	701.461	642.88	1	708.114	679.209	663.276	662.682	656.15	726.916	651.895	28.9051	0.594894	70.7657	678.32		1	1	1	1	1	1	1	1	0.9375	1	0.9375	0.9375	0.984375		0.0426127	0.00087701	0.104325
242	674.203	723.488	655.528	615.969	722.784	613.04	638.87	697.195	638.654	629.317	675.665	635.231	1	684.406	658.24	650.598	646.738	639.59	704.783	635.613	26.1666	3.86002	65.193	659.995		1	1	0.9375	1	0.9375	0.9375	1	0.9375	1	1	1	1	0.979167		0.0396466	0.00584855	0.098778
243	597.81	675.366	613.594	559.23	686.397	556.361	608.052	631.226	571.172	553.372	641.946	553.302	2	628.923	603.484	600.662	582.873	579.616	658.734	573.607	25.4396	17.7892	79.1177	603.986		1	0.9375	1	1	1	0.9375	0.9375	1	1	1	1	0.9375	0.979167		0.0421195	0.0294529	0.130993
244	785.274	848.689	753.855	714.727	871.946	688.426	739.44	848.912	699.99	726.14	845.457	737.047	1	795.939	762.781	758.367	769.548	741.395	853.751	719.83	33.1582	-11.1811	112.356	771.659		1	1	0.9375	1	0.875	1	1	1	1	1	1	1	0.984375		0.0429701	-0.0144897	0.145603
245	643.311	725.373	633.574	600.283	675.567	625.251	639.84	706.195	604.448	621.547	676.266	587.327	1	667.419	650.161	633.7	628.38	626.245	695.85	612.65	17.2582	5.32023	69.6049	644.915		1	1	1	1	1	1	1	1	0.9375	1	0.9375	0.9375	0.984375		0.0267604	0.0082495	0.107929
246	648.02	716.705	601.326	594.037	674.648	569.894	587.827	645.001	561.299	565.387	612.225	572.752	2	655.35	598.042	612.86	583.455	598.818	662.145	576.318	57.3079	29.405	63.3268	612.427		1	1	1	1	0.8125	1	1	1	1	1	1	1	0.984375		0.0935751	0.0480139	0.103403
247	587.147	622.05	585.798	562.994	635.13	549.659	574.356	620.639	563.323	555.457	608.964	552.757	3	598.332	586.106	582.594	572.393	569.988	621.696	562.884	12.2254	10.2012	51.7073	584.856		0.9375	0.9375	0.9375	1	1	0.875	1	0.9375	1	0.9375	1	1	0.963542		0.0209032	0.0174422	0.0884104
248	658.216	777.048	649.334	625.865	766.403	635.641	651.771	709.547	659.241	659.089	733.05	631.336	2	694.866	673.52	675.97	674.492	648.735	746.512	643.888	21.3464	1.47775	97.7769	679.712		0.9375	1	0.875	1	0.875	1	1	1	0.9375	0.9375	1	1	0.963542		0.031405	0.00217408	0.143851
249	724.119	813.416	704.12	714.698	810.64	708.789	700.376	799.359	700.319	700.234	791.604	695.902	1	747.218	733.351	744.709	729.247	709.857	803.755	702.282	13.867	15.4621	93.8981	738.631		1	1	1	1	1	1	0.9375	1	1	1	0.9375	1	0.989583		0.0187739	0.0209334	0.127124
251	611.657	678.71	634.444	617.968	690.735	619.088	597.189	703.134	602.764	582.304	626.258	597.901	1	641.604	634.362	642.597	602.154	602.279	674.709	613.549	7.24162	40.4426	72.43	630.179		1	1	1	1	1	1	1	1	1	1	0.8125	0.875	0.973958		0.0114914	0.0641764	0.114935
252	643.864	725.607	673.27	624.138	716.903	618.976	616.553	718.217	615.33	608.246	665.781	613.868	1	680.914	650.033	653.339	629.298	623.2	706.627	630.361	30.8802	24.0406	83.4266	653.396		1	0.9375	0.9375	1	0.9375	0.9375	1	0.875	1	1	1	0.9375	0.963542		0.0472611	0.0367933	0.127681
253	596.113	677.642	576.884	557.162	681.245	566.394	560.947	660.375	577.067	556.006	650.925	547.583	2	616.88	599.463	601.601	584.838	567.557	667.547	566.982	17.4168	16.7626	99.9896	600.695		0.875	0.9375	1	0.875	0.9375	1	1	0.9375	1	1	1	1	0.963542		0.0289944	0.0279053	0.166457
254	619.478	701.711	617.242	587.838	689.027	585.17	577.294	697.276	563.385	597.289	690.602	566.253	1	646.144	612.652	620.678	618.048	595.475	694.654	583.013	33.4919	2.63033	99.1794	624.38		1	1	1	1	1	0.75	1	1	1	1	1	1	0.979167		0.0536402	0.00421271	0.158844
255	664.445	722.589	635.973	617.885	674.589	585.471	632.596	681.49	586.618	575.234	648.979	577.915	1	674.336	633.568	625.982	600.709	622.54	681.912	596.494	40.7674	25.2725	59.3719	633.649		1	1	1	1	0.875	1	0.9375	0.875	1	0.9375	0.875	0.9375	0.953125		0.0643376	0.0398841	0.0936985
256	632.374	635.797	632.294	615.467	645.363	619.707	611.96	689.528	614.581	587.849	649.272	584.403	3	633.488	638.69	626.846	607.175	611.912	654.99	612.746	-5.20138	19.6712	43.0777	626.55		1	1	1	1	1	1	1	1	1	1	1	1	1		-0.00830162	0.031396	0.0687538
257	602.194	647.207	604.525	551.375	663.58	569.418	566.76	613.728	558.157	577.515	616.888	558.892	3	617.975	579.549	594.791	584.431	574.461	635.351	572.748	38.4264	10.3599	60.8896	594.187		1	0.9375	0.9375	1	1	0.9375	1	1	1	1	1	1	0.984375		0.0646706	0.0174354	0.102476
258	656.868	732.156	672.013	627.932	725.492	643.32	656.697	707.384	621.307	672.526	689.32	642.851	3	687.012	661.796	665.581	668.232	653.506	713.588	644.873	25.216	-2.65117	60.0823	670.656		1	1	0.9375	0.9375	1	0.9375	1	1	1	0.9375	0.875	1	0.96875		0.037599	-0.00395311	0.0895874
259	616.998	692.207	592.461	587.768	630.795	585.039	632.606	672.533	594.345	546.611	663.731	578.334	2	633.888	633.161	601.201	596.225	595.996	664.816	587.545	0.727163	4.97553	68.8206	616.119		1	1	1	1	0.9375	1	1	0.875	0.9375	1	1	1	0.979167		0.00118023	0.00807561	0.1117
260	710.031	739.692	712.213	699.703	756.756	678.801	670.22	758.299	709.947	698.493	712.432	649.696	3	720.645	712.822	711.754	686.874	694.612	741.795	687.664	7.82338	24.88	47.1828	708.024		1	0.9375	1	0.9375	0.9375	1	1	1	1	1	1	0.8125	0.96875		0.0110496	0.0351401	0.0666402
